# Supplementary material for: Multi-polygenic score approach to trait prediction
Source: Mol Psychiatry. 2017 Aug 8;23(5):1368–74. doi: 10.1038/mp.2017.163 (PMC5681246; doi:10.1038/mp.2017.163)
Supplement: Supplementary Table 1 [file mp2017163x2.xls]

## Sheet: mp2017163x2
Filename	Download_link	Trait	Consortium/first author/database	Ethnic	Sample size	N_SNP	N_SNP_postQC	PMID	Publish year
adipogen.discovery.eur_.meta_.public.release.txt.tab	http://www.mcgill.ca/genepi/adipogen-consortium	Adiponectin	ADIPOGen	Mixed	39883	2675209	2002106	22479202	2012
AgeFirstBirth_Pooled.txt.gz	http://www.thessgac.org/data	Age of first birth	SSGAC	European	222037	2470767	1953911	27798627	2016
body_fat_percentage_GWAS_PLUS_MC_ALL_ancestry_se_Sex_combined_for_locus_zoom_plot.TBL.txt.tab	https://walker05.u.hpc.mssm.edu/	Body fat	Lu	Mixed	100716	3228665	2095127	26833246	2016
BW3_EUR_summary_stats.txt.gz.tab	http://egg-consortium.org/birth-weight-2016.html	Birth weight	Horikoshi	European	143677	16245524	5952472	27680694	2016
cad.add.160614.website.txt.tab	http://www.cardiogramplusc4d.org/downloads/	Coronary artery disease	Cardiogram	Mixed	184035	9455779	5820989	26343387	2015
CHARGE_general_cognitive_function_summary_results	via correspondence	Adult IQ	CHARGE	European	53949	2478500	5820989	25644384	2015
CHIC_METAANALYSIS1_exceptTEDS.txt.gz	via correspondence	Childhood IQ	SSGAC	European	15164	311615	1964712	23358156	2014
Chronotype_SIN_BOLT.output_plus.metrics_MAF0.001_HWE1E-5_qual0.4.txt.gz.tab	http://www.t2diabetesgenes.org/data/	Chronotype	UK Biobank	European	128266	17032431	5850024	27494321	2016
ckqny.scz2snpres.gz.tab	https://www.med.unc.edu/pgc/results-and-downloads	Schizophrenia	PGC	Mixed	77096	1103378	5781731	25056061	2014
Davies2016_UKB_VNR_summary_results_22072016	via correspondence	Verbal numerical reasoning	UK Biobank	European	36035	17361492	5952528	27046643	2016
DIAGRAMv3.2012DEC17.txt.tab.all_pos	http://diagram-consortium.org/downloads.html	Type 2 Diabetes	diagram	European	69033	2473442	1949248	22885922	2012
DS_Full.txt.gz.tab	http://www.thessgac.org/#!data/kuzq8	Depressive symptoms	SSGAC	European	161460	6524475	4796067	27089181	2016
EduYears_Main.txt.gz.tab	http://www.thessgac.org/#!data/kuzq8	Years of schooling 2016	SSGAC	European	293723	8146841	5690632	27225129	2016
EGG_BW2_DISCOVERY.txt.gz.tab	http://egg-consortium.org/	Child birth weight	EGG	European	26836	2684394	2072610	23202124	2013
EGG_HC_DISCOVERY.txt.gz.tab	http://egg-consortium.org/	Infant head circumference	EGG	European	10768	2449807	1957761	22504419	2012
EGG_Obesity_Meta_Analysis_1.txt.gz.tab	http://egg-consortium.org/	Childhood obesity	EGG	European	13848	2442739	1955495	22484627	2012
EGG-GWAS-BL.txt.gz.tab	http://egg-consortium.org/	Child birth length	EGG	European	28459	2201972	1772590	25281659	2015
ENIGMA2_MeanCaudate_Combined_GenomeControlled_Jan23.tbl.gz.tab	http://enigma.ini.usc.edu/	Mean Caudate	ENIGMA	European	30717	7277001	5624166	25607358	2015
ENIGMA2_MeanPutamen_Combined_GenomeControlled_Jan23.tbl.gz.tab	http://enigma.ini.usc.edu/	Mean Putamen	ENIGMA	European	30717	7282885	5624166	25607358	2015
EUR.CD.gwas.assoc.gz.tab	http://www.ibdgenetics.org/downloads.html	Crohns disease	IIBDGC	European	20883	12276506	348225	26192919	2015
EUR.UC.gwas.assoc.gz.tab	http://www.ibdgenetics.org/downloads.html	Ulcerative colitis	IIBDGC	European	27432	12255197	1049186	26192919	2015
fn2stu.MAF0_.005.pos_.out_.gz.tab	http://www.gefos.org/?q=content/data-release-2015	Femoral Neck bone mineral density	GEFOS	Mixed	49988	10586900	325982	26367794	2015
formatted_Round3_UACR_noDM_2GC_b36_MAFget005_Nget50_2014_09_29.csv.tab	http://fox.nhlbi.nih.gov/CKDGen/	Urinary albumin-to-creatinine ratio (non-diabetes)	CKDGen	European	46061	2188462	1756237	26631737	2015
formatted_round3meta_eGFRcrea_DM_IV_2GC_b36_MAFget005_Nget50_20140331.csv.tab	http://fox.nhlbi.nih.gov/CKDGen/	Serum creatinine	CKDGen	Mixed	133814	2198215	1763259	26831199	2015
formatted_round3meta_eGFRcrea_nonDM_IV_2GC_b36_MAFget005_Nget50_20120627_b37.csv.tab	http://fox.nhlbi.nih.gov/CKDGen/	Serum creatinine (non-diabetes)	CKDGen	Mixed	118460	2198295	1763331	26831199	2015
formatted_round3meta_UACR_overall_IV_2GC_b36_MAFget005_Nget50_20140505.csv.tab	http://fox.nhlbi.nih.gov/CKDGen/	Urinary albumin-to-creatinine ratio	CKDGen	European	54450	2190189	1757427	26631737	2015
gcan_meta.out.gz.tab	http://www.med.unc.edu/pgc/files/resultfiles/gcan_meta-out.gz/view	Anorexia Nervosa	GCAN	European	17767	1149254	1005687	24514567	2014
GEFOS2_FNBMD_POOLED_GC.txt.gz.tab	http://www.gefos.org/?q=content/data-release-2012	Femoral neck bone mineral density	GEFOS	Mixed	32961	2478339	1969211	22504420	2012
GEFOS2_LSBMD_POOLED_GC.txt.gz.tab	http://www.gefos.org/?q=content/data-release-2012	Lumbar spine bone mineral density	GEFOS	Mixed	32961	2468081	1964111	22504420	2012
GIANT_2015_HIP_COMBINED_EUR.txt.gz.new.tab	http://www.broadinstitute.org/collaboration/giant/index.php/GIANT_consortium_data_files	Hip circumference	GIANT	European	213038	2559740	1961953	25673412	2015
GIANT_2015_WC_COMBINED_EUR.txt.gz.new.tab	http://www.broadinstitute.org/collaboration/giant/index.php/GIANT_consortium_data_files	Waist circumference	GIANT	European	232101	2565409	1962413	25673412	2015
GIANT_2015_WHR_COMBINED_EUR.txt.gz.tab	http://www.broadinstitute.org/collaboration/giant/index.php/GIANT_consortium_data_files	Waist-to-hip ratio	GIANT	European	212244	2560783	1961926	25673412	2015
GIANT_BMI_Speliotes2010_publicrelease_HapMapCeuFreq.txt.tab.all_pos.all_neg	http://www.broadinstitute.org/collaboration/giant/index.php/GIANT_consortium_data_files	Body mass index	GIANT	European	123912	2471517	1810667	20935630	2010
GIANT_EXTREME_BMI_Stage1_Berndt2013_publicrelease_HapMapCeuFreq.txt.tab.all_pos	http://www.broadinstitute.org/collaboration/giant/index.php/GIANT_consortium_data_files	Extreme bmi	GIANT	European	16068	1984814	1597416	23563607	2013
GIANT_EXTREME_HEIGHT_Stage1_Berndt2013_publicrelease_HapMapCeuFreq.txt.tab.all_pos	http://www.broadinstitute.org/collaboration/giant/index.php/GIANT_consortium_data_files	Extreme height	GIANT	European	16196	1966557	1582418	23563607	2013
GIANT_EXTREME_WHR_Stage1_Berndt2013_publicrelease_HapMapCeuFreq.txt.tab.all_pos	http://www.broadinstitute.org/collaboration/giant/index.php/GIANT_consortium_data_files	Extreme waist-to-hip ratio	GIANT	European	10255	1939901	1560387	23563607	2013
GIANT_HEIGHT_LangoAllen2010_publicrelease_HapMapCeuFreq.txt.tab.all_pos.all_neg	http://www.broadinstitute.org/collaboration/giant/index.php/GIANT_consortium_data_files	Height_2010	GIANT	European	133859	2469636	1809631	20881960	2010
GIANT_OBESITY_CLASS1_Stage1_Berndt2013_publicrelease_HapMapCeuFreq.txt.tab.all_pos	http://www.broadinstitute.org/collaboration/giant/index.php/GIANT_consortium_data_files	Obesity class 1	GIANT	European	98697	2380428	1915635	23563607	2013
GIANT_OBESITY_CLASS2_Stage1_Berndt2013_publicrelease_HapMapCeuFreq.txt.tab.all_pos	http://www.broadinstitute.org/collaboration/giant/index.php/GIANT_consortium_data_files	Obesity class 2	GIANT	European	72546	2331456	1879443	23563607	2013
GIANT_OBESITY_CLASS3_Stage1_Berndt2013_publicrelease_HapMapCeuFreq.txt.tab.all_pos	http://www.broadinstitute.org/collaboration/giant/index.php/GIANT_consortium_data_files	Obesity class 3	GIANT	European	50364	2250779	1816417	23563607	2013
GIANT_OVERWEIGHT_Stage1_Berndt2013_publicrelease_HapMapCeuFreq.txt.tab.all_pos	http://www.broadinstitute.org/collaboration/giant/index.php/GIANT_consortium_data_files	Overweight	GIANT	European	158855	2435045	1947623	23563607	2013
Hill2016_UKB_Income_summary_results_21112016	http://www.ccace.ed.ac.uk/node/335	Household income	UK Biobank	European	96900	17344717	5952526	27818178	2016
Hill2016_UKB_Income_summary_results_One_person_per_household_summary_results_21112016	http://www.ccace.ed.ac.uk/node/335	Household income (one pers per housh)	UK Biobank	European	88183	17345297	5952526	27818178	2016
Hill2016_UKB_Townsend_summary_results_08112016	http://www.ccace.ed.ac.uk/node/335	Social Depriviation	UK Biobank	European	112005	17344431	5952526	27818178	2016
IGAP_stage_1.txt.gz.tab	http://www.pasteur-lille.fr/en/recherche/u744/igap/igap_download.php	Alzheimers disease	IGAP	European	54162	7055882	5301796	24162737	2013
jointGwasMc_HDL.txt.tab.all_pos	http://csg.sph.umich.edu//abecasis/public/lipids2013/	HDL cholesterol	GLGC	European	100184	2692430	1946670	20686565	2010
jointGwasMc_LDL.txt.tab.all_pos	http://csg.sph.umich.edu//abecasis/public/lipids2013/	LDL cholesterol	GLGC	European	95454	2692565	1942071	20686565	2010
jointGwasMc_TC.txt.tab.all_pos	http://csg.sph.umich.edu//abecasis/public/lipids2013/	Total Cholesterol	GLGC	European	99900	2692414	1946485	20686565	2010
jointGwasMc_TG.txt.tab.all_pos	http://csg.sph.umich.edu//abecasis/public/lipids2013/	Triglycerides	GLGC	European	96598	2692561	1942860	20686565	2010
Leptin_Adjusted_for_BMI.txt.tab	https://walker05.u.hpc.mssm.edu/	Leptin_adjBMI	Kilpelainen	European	32161	2474010	1963078	26833098	2016
Leptin_Not_Adjusted_for_BMI.txt.tab	https://walker05.u.hpc.mssm.edu/	Leptin_not_adjBMI	Kilpelainen	European	32161	2473865	1963040	26833098	2016
ls2stu.MAF0_.005.pos_.out_.gz.tab	http://www.gefos.org/?q=content/data-release-2015	Lumbar Spine bone mineral density	GEFOS	Mixed	44731	10582867	326100	26367794	2015
MA_EA_1st_stage.txt.gz.tab	http://ssgac.org/Data.php	Years of schooling	SSGAC	Caucasian	106736	2281992	1858181	25201988	2014
MAGIC_HbA1C.txt.tab	http://www.magicinvestigators.org/downloads/	HbA1C	MAGIC	European	46368	2576680	2015214	20858683	2010
MAGIC_ln_HOMA-B.txt.tab	http://www.magicinvestigators.org/downloads/	HOMA-B	MAGIC	European	46186	2456946	1960018	20081858	2011
MAGIC_ln_HOMA-IR.txt.tab	http://www.magicinvestigators.org/downloads/	HOMA-IR	MAGIC	European	46186	2458074	1960295	20081858	2011
MAGIC_Manning_et_al_FastingGlucose_MainEffect.txt.tab	http://www.magicinvestigators.org/downloads/	Fasting glucose main effect	MAGIC	European	58074	2628880	2056438	22581228	2012
MAGIC_Manning_et_al_lnFastingInsulin_MainEffect.txt.tab	http://www.magicinvestigators.org/downloads/	Fasting insulin main effect	MAGIC	European	51750	2627849	2056342	22581228	2012
Menarche_Nature2014_GWASMetaResults_17122014.txt.tab	http://www.reprogen.org/data_download.html	Age at Menarche	ReproGen	European	182416	2441816	1956170	25231870	2014
Menopause_HapMap2_DayNG2015_18112015.txt.tab	http://www.reprogen.org/data_download.html	Age at Menopause	ReproGen	European	69360	2418696	1949862	26414677	2015
META_STAGE1_GWASHR_SUMSTATS.txt.tab	https://walker05.u.hpc.mssm.edu/	Heart rate	HRgene	Mixed	92355	2516790	1968506	23583979	2013
Neuroticism_Full.txt.gz.tab	http://www.thessgac.org/#!data/kuzq8	Neuroticism	SSGAC	European	170911	6524433	4796009	27089181	2016
NumberChildrenEverBorn_Pooled.txt.gz	http://www.thessgac.org/data	Number of children ever born	SSGAC	European	318863	2474038	1953919	27798627	2016
PASS_Lupus.sumstats	https://data.broadinstitute.org/alkesgroup/sumstats_formatted/	systemic lupus erythematosus	Alkes	European	23210	7738889	1107398	26502338	2015
PASS_Primary_biliary_cirrhosis.sumstats	https://data.broadinstitute.org/alkesgroup/sumstats_formatted/	primary biliary cirrhosis	Alkes	European	13239	1134142	977568	26394269	2015
pgc.bip.full.2012-04.txt.gz.tab	https://www.med.unc.edu/pgc/results-and-downloads	Bipolar disorder	PGC	European	16731	2427221	1716199	21926972	2011
pgc.cross.full.2013-03.txt.tab	https://www.med.unc.edu/pgc/results-and-downloads	PGC cross-disorder analysis	PGC	European	61220	1249700	1022452	23453885	2013
pgc.mdd.full.2012-04.txt.gz.tab	https://www.med.unc.edu/pgc/results-and-downloads	Major depressive disorder	PGC	European	18759	1235110	1015908	22472876	2013
pgcasdeuro.gz.tab	https://www.med.unc.edu/pgc/results-and-downloads	Autism spectrum disorder	PGC	European	10263	9499590	5769087	0	2015
Pubertal_growth_10F_12M_combined.txt.gz.tab	http://egg-consortium.org/pubertal-growth.html	Height; Females age 10, males age 12	EGG	European	13960	2479700	1876229	23449627	2013
Pubertal_growth_PGF_PGM_combined.txt.gz.tab	http://egg-consortium.org/pubertal-growth.html	Difference height childhood vs. adulthood	EGG	European	10799	2384832	1917896	23449627	2013
RA_GWASmeta_European_v2.txt.tab	http://plaza.umin.ac.jp/~yokada/datasource/software.htm	Rheumatoid Arthritis	Okada	European	58284	8747963	4602057	24390342	2014
results.UKBiobank_9millionSNPs.parents_lifespan.Pilling_et_al_2016_Aging.txt.gz.BETA_fathers_age_death.tab	http://www.t2diabetesgenes.org/data/	Fathers age at death	UK Biobank	European	75244	9583643	5800292	27015805	2016
SHR.INVNORMAL.EuropeanAncestry.Stage1.RELEASE.ROUNDED.tbl.gz.tab	https://personal.broadinstitute.org/rigel/prism/	Sitting height ratio	Chan	European	21590	7710729	5307857	25865494	2015
Sleep_Duration_SIN_BOLT.output_plus.metrics_MAF0.001_HWE1E-5_qual0.4.txt.gz.tab	http://www.t2diabetesgenes.org/data/	Sleep duration	UK Biobank	European	128266	16761226	5849983	27494321	2016
SSGAC_College_Rietveld2013_publicrelease.txt.gz.tab	http://ssgac.org/Data.php	College completion	SSGAC	European	95427	2321511	1883948	23722424	2013
SSGAC_EduYears_Rietveld2013_publicrelease.txt.gz.tab	http://ssgac.org/Data.php	Years of schooling	SSGAC	Caucasian	101069	2310088	1877464	23722424	2013
SWB_Full.txt.gz.tab	http://www.thessgac.org/#!data/kuzq8	Subjective well being	SSGAC	European	298420	2268675	1835536	27089181	2016
tag.evrsmk.tbl.tab	https://www.med.unc.edu/pgc/results-and-downloads	Ever vs never smoked	TAG	European	74035	2455847	1953264	20418890	2010
tag.former.tbl.tab	https://www.med.unc.edu/pgc/results-and-downloads	Former vs Current smoker	TAG	European	70675	2456555	1953222	20418890	2010
TIP_GWAS_HRCimp_MAF01INFO9_HC_A1A2	via correspondence	High IQ	TIP	European	9800	5637903	4658068	Zabaneh et al.	in press
