# Supplementary material for: Multi-polygenic score approach to trait prediction
Source: Mol Psychiatry. 2017 Aug 8;23(5):1368–74. doi: 10.1038/mp.2017.163 (PMC5681246; doi:10.1038/mp.2017.163)
Supplement: Supplementary Table 2 [file mp2017163x3.xls]

## Sheet: mp2017163x3
Outcome	GWAS trait	Gaussian mixture weight	mean-cv-Rsquared-train	SD-cv-Rsquared-train	mean-cv-RMSE-train	SD-cv-RMSE-train	stdCoeff-test	Rsquared-test	Rsquared-boot95CIlow-test	Rsquared-boot95CIup-test
BMI	Adiponectin	0.01	0.004	0.0055	0.9995	0.039	-0.0502	0.0025	0	0.0095
BMI	Adiponectin	0.1	0.0038	0.0052	0.9995	0.0393	-0.0499	0.0025	0	0.0102
BMI	Adiponectin	1	0.0035	0.0049	0.9995	0.0383	-0.05	0.0025	0	0.0095
Mean grade	Adiponectin	0.01	0.0028	0.004	0.9997	0.0328	-0.0008	0	0	0.0025
Mean grade	Adiponectin	0.1	0.0027	0.0039	0.9996	0.0341	-0.0009	0	0	0.0023
Mean grade	Adiponectin	1	0.003	0.004	0.9997	0.0333	-0.0009	0	0	0.0025
Cognitive ability	Adiponectin	0.01	0.0046	0.0066	0.9995	0.0379	-0.0448	0.002	0	0.0087
Cognitive ability	Adiponectin	0.1	0.0049	0.0071	0.9995	0.0384	-0.0533	0.0028	0	0.0109
Cognitive ability	Adiponectin	1	0.0053	0.0079	0.9996	0.0384	-0.0538	0.0029	0	0.0122
BMI	Adult IQ	0.01	0.0043	0.0056	0.9991	0.0384	-0.0235	0.0006	0	0.0052
BMI	Adult IQ	0.1	0.0048	0.0068	0.9991	0.0395	-0.0274	0.0007	0	0.0056
BMI	Adult IQ	1	0.0048	0.0073	0.9991	0.0391	-0.0277	0.0008	0	0.0057
Mean grade	Adult IQ	0.01	0.0109	0.0106	0.9957	0.0317	0.1074	0.0115	0.0044	0.0228
Mean grade	Adult IQ	0.1	0.0101	0.0099	0.996	0.0337	0.0992	0.0098	0.0034	0.0204
Mean grade	Adult IQ	1	0.0099	0.0092	0.9961	0.0318	0.0983	0.0097	0.0034	0.0193
Cognitive ability	Adult IQ	0.01	0.0111	0.0123	0.9963	0.0381	0.0906	0.0082	0.0011	0.0205
Cognitive ability	Adult IQ	0.1	0.011	0.0119	0.9962	0.0367	0.0826	0.0068	0.0005	0.0175
Cognitive ability	Adult IQ	1	0.0114	0.0126	0.9962	0.0385	0.0812	0.0066	0.0006	0.0191
BMI	Age at Menarche	0.01	0.0156	0.0149	0.9938	0.0406	-0.1256	0.0158	0.0061	0.0309
BMI	Age at Menarche	0.1	0.0144	0.0134	0.9941	0.0391	-0.1296	0.0168	0.0067	0.0335
BMI	Age at Menarche	1	0.0145	0.0138	0.9943	0.0386	-0.1292	0.0167	0.0061	0.0309
Mean grade	Age at Menarche	0.01	0.0029	0.004	0.9997	0.0326	-0.014	0.0002	0	0.0033
Mean grade	Age at Menarche	0.1	0.0029	0.004	0.9996	0.0325	-0.0101	0.0001	0	0.0029
Mean grade	Age at Menarche	1	0.0028	0.0039	0.9996	0.0339	-0.0113	0.0001	0	0.0031
Cognitive ability	Age at Menarche	0.01	0.0041	0.0054	0.9995	0.037	-0.0026	0	0	0.0037
Cognitive ability	Age at Menarche	0.1	0.0044	0.0062	0.9995	0.038	0.0061	0	0	0.0032
Cognitive ability	Age at Menarche	1	0.0043	0.0059	0.9995	0.0379	0.0087	0.0001	0	0.0037
BMI	Age at Menopause	0.01	0.0051	0.0072	0.999	0.0392	0.0218	0.0005	0	0.0055
BMI	Age at Menopause	0.1	0.0058	0.008	0.9987	0.0385	0.0248	0.0006	0	0.0056
BMI	Age at Menopause	1	0.0055	0.0074	0.9988	0.0384	0.0236	0.0006	0	0.0056
Mean grade	Age at Menopause	0.01	0.0034	0.0049	0.9995	0.0334	0.0667	0.0044	0.0005	0.0119
Mean grade	Age at Menopause	0.1	0.0033	0.0049	0.9994	0.0329	0.0665	0.0044	0.0005	0.0122
Mean grade	Age at Menopause	1	0.0035	0.0049	0.9993	0.0339	0.0647	0.0042	0.0005	0.0117
Cognitive ability	Age at Menopause	0.01	0.0051	0.0072	0.9994	0.0367	0.0471	0.0022	0	0.0106
Cognitive ability	Age at Menopause	0.1	0.0046	0.0061	0.9993	0.0379	0.0655	0.0043	0.0002	0.0127
Cognitive ability	Age at Menopause	1	0.0051	0.0075	0.9993	0.0372	0.0658	0.0043	0.0001	0.0138
BMI	Age of first birth	0.01	0.0055	0.0075	0.9987	0.0381	-0.0548	0.003	0	0.0112
BMI	Age of first birth	0.1	0.0052	0.0065	0.9986	0.0413	-0.0587	0.0034	0.0001	0.0117
BMI	Age of first birth	1	0.0055	0.0073	0.9987	0.0376	-0.0587	0.0035	0.0001	0.0111
Mean grade	Age of first birth	0.01	0.0308	0.0169	0.9853	0.0322	0.1595	0.0254	0.0139	0.0394
Mean grade	Age of first birth	0.1	0.0307	0.0173	0.9855	0.0339	0.1612	0.026	0.0147	0.0425
Mean grade	Age of first birth	1	0.0298	0.0158	0.9857	0.0336	0.1604	0.0257	0.0128	0.04
Cognitive ability	Age of first birth	0.01	0.0135	0.0139	0.995	0.0391	0.1209	0.0146	0.0044	0.0299
Cognitive ability	Age of first birth	0.1	0.0125	0.0128	0.9955	0.0383	0.1216	0.0148	0.0049	0.0288
Cognitive ability	Age of first birth	1	0.0125	0.0138	0.9956	0.038	0.1214	0.0147	0.0045	0.03
BMI	Alzheimers disease	0.01	0.0044	0.0065	0.9992	0.0399	0.0159	0.0003	0	0.0043
BMI	Alzheimers disease	0.1	0.0045	0.0064	0.9994	0.0386	0.0066	0	0	0.0034
BMI	Alzheimers disease	1	0.004	0.0058	0.9995	0.0374	0.0048	0	0	0.0031
Mean grade	Alzheimers disease	0.01	0.0031	0.0044	0.9995	0.035	-0.0216	0.0005	0	0.004
Mean grade	Alzheimers disease	0.1	0.0033	0.0048	0.9995	0.0333	-0.0256	0.0007	0	0.0046
Mean grade	Alzheimers disease	1	0.0033	0.0049	0.9994	0.0335	-0.0261	0.0007	0	0.0049
Cognitive ability	Alzheimers disease	0.01	0.004	0.0057	0.9995	0.04	-0.0189	0.0004	0	0.0058
Cognitive ability	Alzheimers disease	0.1	0.0048	0.0068	0.9996	0.0385	-0.0211	0.0004	0	0.0064
Cognitive ability	Alzheimers disease	1	0.0053	0.0078	0.9996	0.0391	-0.0223	0.0005	0	0.006
BMI	Anorexia Nervosa	0.01	0.0044	0.0061	0.9991	0.0386	-0.0328	0.0011	0	0.0069
BMI	Anorexia Nervosa	0.1	0.0043	0.0058	0.9992	0.0383	-0.033	0.0011	0	0.0062
BMI	Anorexia Nervosa	1	0.0046	0.0059	0.9993	0.0376	-0.0332	0.0011	0	0.007
Mean grade	Anorexia Nervosa	0.01	0.0051	0.0065	0.9986	0.0332	0.0299	0.0009	0	0.0053
Mean grade	Anorexia Nervosa	0.1	0.0052	0.0065	0.9984	0.0322	0.0267	0.0007	0	0.0049
Mean grade	Anorexia Nervosa	1	0.0052	0.0066	0.9985	0.032	0.0265	0.0007	0	0.005
Cognitive ability	Anorexia Nervosa	0.01	0.0045	0.0063	0.9996	0.0384	0.0327	0.0011	0	0.0069
Cognitive ability	Anorexia Nervosa	0.1	0.0039	0.0056	0.9995	0.0377	0.0326	0.0011	0	0.0068
Cognitive ability	Anorexia Nervosa	1	0.0043	0.0056	0.9996	0.038	0.0328	0.0011	0	0.0066
BMI	Autism spectrum disorder	0.01	0.0037	0.0049	0.9993	0.0381	-0.0158	0.0002	0	0.0045
BMI	Autism spectrum disorder	0.1	0.0041	0.0058	0.9993	0.0385	-0.0156	0.0002	0	0.0046
BMI	Autism spectrum disorder	1	0.0041	0.0057	0.9993	0.0379	-0.0156	0.0002	0	0.0041
Mean grade	Autism spectrum disorder	0.01	0.0059	0.0067	0.998	0.0334	0.0706	0.005	0.0008	0.0122
Mean grade	Autism spectrum disorder	0.1	0.0062	0.007	0.998	0.0329	0.071	0.005	0.0011	0.0119
Mean grade	Autism spectrum disorder	1	0.006	0.007	0.998	0.0334	0.071	0.005	0.0008	0.0129
Cognitive ability	Autism spectrum disorder	0.01	0.0085	0.0101	0.9976	0.0372	0.0123	0.0002	0	0.0042
Cognitive ability	Autism spectrum disorder	0.1	0.0085	0.0106	0.9977	0.037	0.0121	0.0001	0	0.0045
Cognitive ability	Autism spectrum disorder	1	0.0088	0.0111	0.9976	0.0389	0.0121	0.0001	0	0.0047
BMI	Bipolar disorder	0.01	0.0037	0.0049	0.9995	0.0388	-0.0145	0.0002	0	0.0049
BMI	Bipolar disorder	0.1	0.0035	0.0053	0.9995	0.039	-0.0256	0.0007	0	0.0051
BMI	Bipolar disorder	1	0.0038	0.0055	0.9996	0.0378	-0.0259	0.0007	0	0.0062
Mean grade	Bipolar disorder	0.01	0.0057	0.0068	0.9982	0.0327	0.07	0.0049	0.0009	0.0133
Mean grade	Bipolar disorder	0.1	0.0053	0.0065	0.9983	0.0331	0.0662	0.0044	0.0006	0.0121
Mean grade	Bipolar disorder	1	0.0054	0.0068	0.9984	0.0325	0.0658	0.0043	0.0006	0.0117
Cognitive ability	Bipolar disorder	0.01	0.0062	0.0083	0.9985	0.039	0.0328	0.0011	0	0.0072
Cognitive ability	Bipolar disorder	0.1	0.0066	0.0092	0.9984	0.0384	0.0368	0.0014	0	0.0077
Cognitive ability	Bipolar disorder	1	0.0067	0.0089	0.9985	0.0364	0.0368	0.0014	0	0.0084
BMI	Birth weight	0.01	0.0092	0.0095	0.9966	0.0387	0.0073	0.0001	0	0.0034
BMI	Birth weight	0.1	0.009	0.0104	0.9969	0.0386	0.0079	0.0001	0	0.0035
BMI	Birth weight	1	0.0086	0.0098	0.997	0.0378	0.0081	0.0001	0	0.004
Mean grade	Birth weight	0.01	0.0032	0.0044	0.9993	0.0335	0.0183	0.0003	0	0.0035
Mean grade	Birth weight	0.1	0.0032	0.0047	0.9994	0.0329	0.0223	0.0005	0	0.0039
Mean grade	Birth weight	1	0.0032	0.0043	0.9994	0.0326	0.0227	0.0005	0	0.0038
Cognitive ability	Birth weight	0.01	0.0047	0.0062	0.9995	0.0377	0.0271	0.0007	0	0.0067
Cognitive ability	Birth weight	0.1	0.0054	0.0073	0.9993	0.038	0.033	0.0011	0	0.0074
Cognitive ability	Birth weight	1	0.0049	0.0066	0.9992	0.0379	0.0341	0.0012	0	0.0069
BMI	Body fat	0.01	0.0204	0.0165	0.9912	0.0379	0.129	0.0166	0.0067	0.0307
BMI	Body fat	0.1	0.0146	0.0134	0.9939	0.0392	0.1098	0.0121	0.0042	0.0261
BMI	Body fat	1	0.0142	0.0129	0.9942	0.0381	0.1077	0.0116	0.0034	0.0238
Mean grade	Body fat	0.01	0.0072	0.0082	0.9975	0.0337	-0.0569	0.0032	0.0001	0.0102
Mean grade	Body fat	0.1	0.0077	0.0081	0.9972	0.0342	-0.0602	0.0036	0.0003	0.0103
Mean grade	Body fat	1	0.0078	0.0087	0.9972	0.0349	-0.0601	0.0036	0.0003	0.0103
Cognitive ability	Body fat	0.01	0.0062	0.0086	0.9987	0.0369	-0.0417	0.0017	0	0.0083
Cognitive ability	Body fat	0.1	0.0069	0.0091	0.9985	0.0377	-0.0478	0.0023	0	0.0102
Cognitive ability	Body fat	1	0.0067	0.0088	0.9985	0.0377	-0.0482	0.0023	0	0.0106
BMI	Body mass index	0.01	0.0417	0.0237	0.9803	0.0397	0.1743	0.0304	0.015	0.051
BMI	Body mass index	0.1	0.0315	0.0205	0.9855	0.0397	0.1627	0.0265	0.0118	0.0452
BMI	Body mass index	1	0.028	0.0193	0.9872	0.0397	0.1555	0.0242	0.0119	0.043
Mean grade	Body mass index	0.01	0.0043	0.0056	0.9989	0.0317	-0.0156	0.0002	0	0.0033
Mean grade	Body mass index	0.1	0.0045	0.0059	0.9988	0.0326	-0.0124	0.0002	0	0.0032
Mean grade	Body mass index	1	0.0046	0.0062	0.9987	0.0336	-0.0137	0.0002	0	0.0034
Cognitive ability	Body mass index	0.01	0.0045	0.0065	0.9995	0.0393	-0.032	0.001	0	0.007
Cognitive ability	Body mass index	0.1	0.0051	0.0072	0.9996	0.0372	-0.0258	0.0007	0	0.0059
Cognitive ability	Body mass index	1	0.0046	0.0067	0.9995	0.0388	-0.0271	0.0007	0	0.0068
BMI	Child birth length	0.01	0.0065	0.0084	0.9984	0.0379	-0.0036	0	0	0.0028
BMI	Child birth length	0.1	0.0065	0.0078	0.9984	0.0385	0.0014	0	0	0.0034
BMI	Child birth length	1	0.0059	0.0076	0.9983	0.0388	0.0018	0	0	0.0031
Mean grade	Child birth length	0.01	0.0036	0.005	0.9994	0.0326	0.0185	0.0003	0	0.0039
Mean grade	Child birth length	0.1	0.0036	0.0049	0.9994	0.0333	0.0202	0.0004	0	0.0039
Mean grade	Child birth length	1	0.0036	0.0053	0.9994	0.033	0.0204	0.0004	0	0.0038
Cognitive ability	Child birth length	0.01	0.006	0.0087	0.9988	0.0384	0.0305	0.0009	0	0.0067
Cognitive ability	Child birth length	0.1	0.006	0.0082	0.9989	0.0382	0.032	0.001	0	0.0074
Cognitive ability	Child birth length	1	0.0062	0.0083	0.9989	0.0382	0.0322	0.001	0	0.0065
BMI	Child birth weight	0.01	0.008	0.0096	0.9975	0.0395	0.0204	0.0004	0	0.0045
BMI	Child birth weight	0.1	0.0068	0.0081	0.9979	0.038	0.022	0.0005	0	0.0047
BMI	Child birth weight	1	0.007	0.0086	0.9979	0.0386	0.0223	0.0005	0	0.0051
Mean grade	Child birth weight	0.01	0.0034	0.0047	0.9997	0.0331	-0.024	0.0006	0	0.0045
Mean grade	Child birth weight	0.1	0.0031	0.0048	0.9996	0.0331	-0.0246	0.0006	0	0.0046
Mean grade	Child birth weight	1	0.0032	0.0045	0.9996	0.0338	-0.0246	0.0006	0	0.0044
Cognitive ability	Child birth weight	0.01	0.0046	0.0065	0.9995	0.0385	-0.0136	0.0002	0	0.0044
Cognitive ability	Child birth weight	0.1	0.0046	0.0071	0.9994	0.0389	-0.0111	0.0001	0	0.004
Cognitive ability	Child birth weight	1	0.0044	0.006	0.9994	0.0385	-0.011	0.0001	0	0.0038
BMI	Childhood IQ	0.01	0.0035	0.0048	0.9995	0.0389	-0.0366	0.0013	0	0.0078
BMI	Childhood IQ	0.1	0.0035	0.0049	0.9995	0.0393	-0.0401	0.0016	0	0.0081
BMI	Childhood IQ	1	0.0035	0.0047	0.9995	0.0393	-0.0404	0.0016	0	0.0084
Mean grade	Childhood IQ	0.01	0.0212	0.0147	0.9905	0.0332	0.1364	0.0186	0.0088	0.0329
Mean grade	Childhood IQ	0.1	0.0211	0.0151	0.9905	0.0332	0.1376	0.0189	0.0093	0.033
Mean grade	Childhood IQ	1	0.0211	0.0151	0.9906	0.0325	0.1376	0.0189	0.0091	0.0325
Cognitive ability	Childhood IQ	0.01	0.0172	0.0153	0.9931	0.0385	0.1096	0.012	0.003	0.0284
Cognitive ability	Childhood IQ	0.1	0.0174	0.0158	0.9931	0.0383	0.1105	0.0122	0.0034	0.0274
Cognitive ability	Childhood IQ	1	0.0173	0.0157	0.993	0.0387	0.1105	0.0122	0.0035	0.0275
BMI	Childhood obesity	0.01	0.0301	0.0203	0.9864	0.0386	0.1881	0.0354	0.019	0.0545
BMI	Childhood obesity	0.1	0.0263	0.0184	0.9882	0.0397	0.1782	0.0318	0.0175	0.0509
BMI	Childhood obesity	1	0.0258	0.0182	0.9883	0.0406	0.1773	0.0314	0.0166	0.0492
Mean grade	Childhood obesity	0.01	0.0046	0.0064	0.9989	0.0323	0.0042	0	0	0.0026
Mean grade	Childhood obesity	0.1	0.0042	0.0055	0.9989	0.0335	0.0005	0	0	0.0025
Mean grade	Childhood obesity	1	0.0044	0.0057	0.999	0.0324	0.0003	0	0	0.0028
Cognitive ability	Childhood obesity	0.01	0.0056	0.0069	0.9993	0.037	-0.0112	0.0001	0	0.0044
Cognitive ability	Childhood obesity	0.1	0.0055	0.0082	0.9992	0.0386	-0.0059	0	0	0.0039
Cognitive ability	Childhood obesity	1	0.0057	0.0076	0.9992	0.0383	-0.0054	0	0	0.0039
BMI	Chronotype	0.01	0.004	0.0057	0.9995	0.039	0.0383	0.0015	0	0.008
BMI	Chronotype	0.1	0.0038	0.0054	0.9995	0.0377	0.0376	0.0014	0	0.0074
BMI	Chronotype	1	0.0038	0.0053	0.9996	0.0372	0.0375	0.0014	0	0.0073
Mean grade	Chronotype	0.01	0.0049	0.0062	0.9986	0.0336	-0.0445	0.002	0	0.0082
Mean grade	Chronotype	0.1	0.0047	0.0058	0.9986	0.0326	-0.0495	0.0025	0.0001	0.0086
Mean grade	Chronotype	1	0.0049	0.0063	0.9987	0.0322	-0.05	0.0025	0	0.0085
Cognitive ability	Chronotype	0.01	0.0047	0.0066	0.9996	0.0378	-0.0277	0.0008	0	0.0064
Cognitive ability	Chronotype	0.1	0.0047	0.0069	0.9996	0.0373	-0.0325	0.0011	0	0.0071
Cognitive ability	Chronotype	1	0.0048	0.0064	0.9996	0.0384	-0.0331	0.0011	0	0.0077
BMI	College completion	0.01	0.0047	0.0065	0.9991	0.0373	-0.0317	0.001	0	0.0062
BMI	College completion	0.1	0.0052	0.0074	0.9988	0.0408	-0.0344	0.0012	0	0.0063
BMI	College completion	1	0.0054	0.007	0.9989	0.0389	-0.0343	0.0012	0	0.0067
Mean grade	College completion	0.01	0.0478	0.0214	0.9767	0.0344	0.222	0.0493	0.0322	0.0689
Mean grade	College completion	0.1	0.0472	0.0207	0.977	0.0338	0.2212	0.0489	0.0321	0.0684
Mean grade	College completion	1	0.0472	0.0218	0.9771	0.0359	0.2205	0.0486	0.0318	0.0688
Cognitive ability	College completion	0.01	0.0227	0.0182	0.9904	0.0394	0.125	0.0156	0.0046	0.031
Cognitive ability	College completion	0.1	0.0212	0.0173	0.9909	0.0389	0.1154	0.0133	0.0038	0.027
Cognitive ability	College completion	1	0.021	0.0176	0.9911	0.0378	0.1141	0.013	0.0035	0.027
BMI	Coronary artery disease	0.01	0.0122	0.0121	0.9953	0.0392	0.0004	0	0	0.0031
BMI	Coronary artery disease	0.1	0.013	0.0132	0.995	0.0377	0.0026	0	0	0.003
BMI	Coronary artery disease	1	0.0137	0.0146	0.9951	0.0387	0.0025	0	0	0.0032
Mean grade	Coronary artery disease	0.01	0.007	0.0076	0.9975	0.0331	-0.0668	0.0045	0.0007	0.012
Mean grade	Coronary artery disease	0.1	0.0078	0.0079	0.9971	0.0334	-0.0751	0.0056	0.0011	0.014
Mean grade	Coronary artery disease	1	0.0077	0.0081	0.9972	0.0326	-0.0752	0.0057	0.001	0.0137
Cognitive ability	Coronary artery disease	0.01	0.0068	0.0089	0.9982	0.0374	-0.0395	0.0016	0	0.0077
Cognitive ability	Coronary artery disease	0.1	0.0059	0.0079	0.9986	0.039	-0.0501	0.0025	0	0.0099
Cognitive ability	Coronary artery disease	1	0.0059	0.008	0.9987	0.0373	-0.0508	0.0026	0	0.0107
BMI	Crohns disease	0.01	0.0036	0.0051	0.9995	0.0395	-0.024	0.0006	0	0.0058
BMI	Crohns disease	0.1	0.0036	0.005	0.9995	0.0386	-0.0323	0.001	0	0.0065
BMI	Crohns disease	1	0.0038	0.0052	0.9994	0.0389	-0.0275	0.0008	0	0.006
Mean grade	Crohns disease	0.01	0.003	0.0043	0.9996	0.0325	0.0187	0.0004	0	0.0042
Mean grade	Crohns disease	0.1	0.0032	0.0043	0.9996	0.0331	0.0112	0.0001	0	0.003
Mean grade	Crohns disease	1	0.0029	0.004	0.9996	0.0337	0.0061	0	0	0.0024
Cognitive ability	Crohns disease	0.01	0.0048	0.0065	0.9994	0.0374	-0.0098	0.0001	0	0.0046
Cognitive ability	Crohns disease	0.1	0.0046	0.0062	0.9995	0.039	-0.006	0	0	0.0042
Cognitive ability	Crohns disease	1	0.0044	0.0057	0.9996	0.0371	-0.0139	0.0002	0	0.0051
BMI	Depressive symptoms	0.01	0.0049	0.0064	0.9991	0.0386	0.0334	0.0011	0	0.007
BMI	Depressive symptoms	0.1	0.0049	0.0067	0.999	0.0411	0.0362	0.0013	0	0.0072
BMI	Depressive symptoms	1	0.0045	0.0059	0.9991	0.0378	0.0367	0.0013	0	0.0077
Mean grade	Depressive symptoms	0.01	0.0153	0.0121	0.9934	0.0324	-0.0377	0.0014	0	0.006
Mean grade	Depressive symptoms	0.1	0.0152	0.0124	0.9934	0.0325	-0.0354	0.0013	0	0.0064
Mean grade	Depressive symptoms	1	0.0151	0.0118	0.9935	0.0321	-0.0352	0.0012	0	0.0064
Cognitive ability	Depressive symptoms	0.01	0.0079	0.0099	0.9978	0.038	-0.031	0.001	0	0.0069
Cognitive ability	Depressive symptoms	0.1	0.0076	0.0091	0.9978	0.0382	-0.0308	0.0009	0	0.0073
Cognitive ability	Depressive symptoms	1	0.0074	0.0088	0.9978	0.039	-0.0307	0.0009	0	0.0063
BMI	Difference height childhood vs. adulthood	0.01	0.0075	0.0089	0.9975	0.0389	-0.0626	0.0039	0.0002	0.012
BMI	Difference height childhood vs. adulthood	0.1	0.0078	0.0093	0.9976	0.0385	-0.0592	0.0035	0.0001	0.0116
BMI	Difference height childhood vs. adulthood	1	0.0075	0.0089	0.9976	0.0385	-0.0589	0.0035	0.0002	0.0105
Mean grade	Difference height childhood vs. adulthood	0.01	0.0027	0.004	0.9997	0.0313	-0.0225	0.0005	0	0.0044
Mean grade	Difference height childhood vs. adulthood	0.1	0.003	0.0041	0.9997	0.0326	-0.0219	0.0005	0	0.0044
Mean grade	Difference height childhood vs. adulthood	1	0.003	0.0043	0.9997	0.0338	-0.0219	0.0005	0	0.0042
Cognitive ability	Difference height childhood vs. adulthood	0.01	0.0044	0.0062	0.9995	0.0392	-0.0214	0.0005	0	0.0052
Cognitive ability	Difference height childhood vs. adulthood	0.1	0.0045	0.006	0.9996	0.0381	-0.0196	0.0004	0	0.005
Cognitive ability	Difference height childhood vs. adulthood	1	0.0043	0.0062	0.9996	0.0378	-0.0195	0.0004	0	0.0055
BMI	Ever vs never smoked	0.01	0.0052	0.0072	0.999	0.0377	0.0297	0.0009	0	0.0073
BMI	Ever vs never smoked	0.1	0.0052	0.0068	0.9989	0.0384	0.0325	0.0011	0	0.0069
BMI	Ever vs never smoked	1	0.0056	0.0082	0.9989	0.0391	0.0326	0.0011	0	0.0069
Mean grade	Ever vs never smoked	0.01	0.0048	0.0062	0.9987	0.0319	-0.091	0.0083	0.0022	0.0182
Mean grade	Ever vs never smoked	0.1	0.0044	0.0058	0.9989	0.033	-0.0919	0.0084	0.0026	0.0179
Mean grade	Ever vs never smoked	1	0.0044	0.0057	0.9989	0.0335	-0.0917	0.0084	0.0024	0.0179
Cognitive ability	Ever vs never smoked	0.01	0.0063	0.0083	0.9985	0.0381	-0.0102	0.0001	0	0.0046
Cognitive ability	Ever vs never smoked	0.1	0.0061	0.0087	0.9988	0.0367	-0.0082	0.0001	0	0.004
Cognitive ability	Ever vs never smoked	1	0.0061	0.008	0.9988	0.0369	-0.0075	0.0001	0	0.0038
BMI	Extreme bmi	0.01	0.0267	0.0185	0.9879	0.0405	0.158	0.025	0.0103	0.0432
BMI	Extreme bmi	0.1	0.0181	0.0149	0.9922	0.0379	0.1412	0.0199	0.0085	0.0369
BMI	Extreme bmi	1	0.017	0.0142	0.9927	0.039	0.1381	0.0191	0.0076	0.0328
Mean grade	Extreme bmi	0.01	0.0037	0.0049	0.9991	0.034	-0.0051	0	0	0.0023
Mean grade	Extreme bmi	0.1	0.0045	0.006	0.9988	0.0342	-0.0097	0.0001	0	0.0033
Mean grade	Extreme bmi	1	0.0042	0.0051	0.9987	0.0339	-0.0105	0.0001	0	0.0031
Cognitive ability	Extreme bmi	0.01	0.0049	0.0071	0.9996	0.0374	-0.0162	0.0003	0	0.0046
Cognitive ability	Extreme bmi	0.1	0.0044	0.006	0.9996	0.0378	-0.0179	0.0003	0	0.0046
Cognitive ability	Extreme bmi	1	0.0046	0.0066	0.9997	0.0365	-0.0185	0.0003	0	0.0047
BMI	Extreme height	0.01	0.0042	0.0056	0.9996	0.038	-0.0234	0.0005	0	0.0049
BMI	Extreme height	0.1	0.0039	0.0053	0.9995	0.0398	-0.0345	0.0012	0	0.0072
BMI	Extreme height	1	0.0035	0.0047	0.9995	0.0386	-0.0365	0.0013	0	0.008
Mean grade	Extreme height	0.01	0.0041	0.0056	0.9991	0.0334	0.0282	0.0008	0	0.0045
Mean grade	Extreme height	0.1	0.0037	0.0052	0.9992	0.0332	0.0285	0.0008	0	0.0052
Mean grade	Extreme height	1	0.0038	0.0051	0.9993	0.0322	0.0287	0.0008	0	0.0049
Cognitive ability	Extreme height	0.01	0.005	0.0069	0.9993	0.0368	0.0216	0.0005	0	0.0056
Cognitive ability	Extreme height	0.1	0.0061	0.0086	0.9989	0.0364	0.0237	0.0006	0	0.0055
Cognitive ability	Extreme height	1	0.006	0.008	0.9988	0.0376	0.0237	0.0006	0	0.0054
BMI	Extreme waist-to-hip ratio	0.01	0.0035	0.005	0.9995	0.0382	0.0325	0.0011	0	0.0065
BMI	Extreme waist-to-hip ratio	0.1	0.0033	0.0048	0.9995	0.0373	0.0342	0.0012	0	0.0071
BMI	Extreme waist-to-hip ratio	1	0.0036	0.0052	0.9996	0.038	0.0344	0.0012	0	0.0067
Mean grade	Extreme waist-to-hip ratio	0.01	0.0032	0.0046	0.9995	0.0337	-0.0578	0.0033	0.0002	0.0107
Mean grade	Extreme waist-to-hip ratio	0.1	0.0034	0.0046	0.9995	0.0326	-0.0589	0.0035	0.0003	0.0108
Mean grade	Extreme waist-to-hip ratio	1	0.0037	0.0049	0.9996	0.0326	-0.0589	0.0035	0.0002	0.0109
Cognitive ability	Extreme waist-to-hip ratio	0.01	0.0052	0.0071	0.999	0.0374	0.032	0.001	0	0.0074
Cognitive ability	Extreme waist-to-hip ratio	0.1	0.0056	0.0074	0.9991	0.0375	0.0306	0.0009	0	0.0075
Cognitive ability	Extreme waist-to-hip ratio	1	0.0057	0.0082	0.9991	0.0385	0.0305	0.0009	0	0.0078
BMI	Fasting glucose main effect	0.01	0.0037	0.0052	0.9996	0.0381	0.0237	0.0006	0	0.0051
BMI	Fasting glucose main effect	0.1	0.0048	0.0067	0.9991	0.0394	0.0438	0.0019	0	0.0084
BMI	Fasting glucose main effect	1	0.0054	0.007	0.9988	0.0397	0.0453	0.0021	0	0.0085
Mean grade	Fasting glucose main effect	0.01	0.004	0.0052	0.999	0.0332	0.002	0	0	0.0023
Mean grade	Fasting glucose main effect	0.1	0.0049	0.0063	0.9987	0.0325	0.0003	0	0	0.0023
Mean grade	Fasting glucose main effect	1	0.0054	0.0064	0.9985	0.0331	-0.0038	0	0	0.0022
Cognitive ability	Fasting glucose main effect	0.01	0.0045	0.0063	0.9995	0.0386	0.0168	0.0003	0	0.0048
Cognitive ability	Fasting glucose main effect	0.1	0.0042	0.0058	0.9995	0.038	0.0106	0.0001	0	0.0046
Cognitive ability	Fasting glucose main effect	1	0.0048	0.0065	0.9995	0.0362	0.0045	0	0	0.0038
BMI	Fasting insulin main effect	0.01	0.0051	0.0072	0.999	0.0389	0.0453	0.002	0	0.0086
BMI	Fasting insulin main effect	0.1	0.0052	0.0076	0.9991	0.038	0.0415	0.0017	0	0.0084
BMI	Fasting insulin main effect	1	0.0053	0.0071	0.9991	0.039	0.0412	0.0017	0	0.008
Mean grade	Fasting insulin main effect	0.01	0.0076	0.0086	0.9974	0.0321	-0.033	0.0011	0	0.0055
Mean grade	Fasting insulin main effect	0.1	0.0074	0.0082	0.9974	0.0323	-0.0301	0.0009	0	0.0055
Mean grade	Fasting insulin main effect	1	0.0073	0.0081	0.9974	0.0325	-0.0298	0.0009	0	0.005
Cognitive ability	Fasting insulin main effect	0.01	0.0056	0.0079	0.999	0.0395	-0.0529	0.0028	0	0.011
Cognitive ability	Fasting insulin main effect	0.1	0.0063	0.0084	0.9989	0.039	-0.0554	0.0031	0.0001	0.0119
Cognitive ability	Fasting insulin main effect	1	0.0057	0.0075	0.9988	0.039	-0.0556	0.0031	0.0001	0.0114
BMI	Fathers age at death	0.01	0.0094	0.0102	0.9968	0.0379	-0.0727	0.0053	0.0007	0.0148
BMI	Fathers age at death	0.1	0.0091	0.01	0.9968	0.0384	-0.0728	0.0053	0.0007	0.0142
BMI	Fathers age at death	1	0.009	0.01	0.9968	0.0388	-0.0729	0.0053	0.0006	0.0145
Mean grade	Fathers age at death	0.01	0.0041	0.0055	0.9991	0.0331	-0.0013	0	0	0.0024
Mean grade	Fathers age at death	0.1	0.0043	0.0062	0.999	0.0344	-0.001	0	0	0.0024
Mean grade	Fathers age at death	1	0.004	0.0052	0.999	0.0331	-0.0009	0	0	0.0024
Cognitive ability	Fathers age at death	0.01	0.0042	0.0058	0.9996	0.0371	0.0476	0.0023	0	0.0105
Cognitive ability	Fathers age at death	0.1	0.0042	0.006	0.9996	0.037	0.0477	0.0023	0	0.0105
Cognitive ability	Fathers age at death	1	0.0041	0.0057	0.9996	0.0373	0.0476	0.0023	0	0.0104
BMI	Femoral neck bone mineral density	0.01	0.0043	0.006	0.9993	0.0387	-0.0268	0.0007	0	0.0061
BMI	Femoral neck bone mineral density	0.1	0.0043	0.006	0.9993	0.0399	-0.0214	0.0005	0	0.005
BMI	Femoral neck bone mineral density	1	0.0048	0.0067	0.9993	0.0395	-0.0207	0.0004	0	0.0043
Mean grade	Femoral neck bone mineral density	0.01	0.0031	0.0042	0.9995	0.0331	0.0162	0.0003	0	0.0039
Mean grade	Femoral neck bone mineral density	0.1	0.0033	0.0046	0.9996	0.0341	0.0159	0.0003	0	0.0035
Mean grade	Femoral neck bone mineral density	1	0.0034	0.0049	0.9996	0.0328	0.0158	0.0002	0	0.0036
Cognitive ability	Femoral neck bone mineral density	0.01	0.0047	0.0065	0.9995	0.0388	0.0245	0.0006	0	0.0063
Cognitive ability	Femoral neck bone mineral density	0.1	0.005	0.0071	0.9995	0.0383	0.0297	0.0009	0	0.0069
Cognitive ability	Femoral neck bone mineral density	1	0.0049	0.0072	0.9995	0.0376	0.0302	0.0009	0	0.0066
BMI	Femoral Neck bone mineral density	0.01	0.0039	0.0056	0.9995	0.0401	-0.0378	0.0014	0	0.0086
BMI	Femoral Neck bone mineral density	0.1	0.0049	0.0067	0.9989	0.0383	-0.0112	0.0001	0	0.0037
BMI	Femoral Neck bone mineral density	1	0.0057	0.0076	0.9987	0.0381	-0.0052	0	0	0.0032
Mean grade	Femoral Neck bone mineral density	0.01	0.0031	0.0044	0.9997	0.0323	0.0092	0.0001	0	0.003
Mean grade	Femoral Neck bone mineral density	0.1	0.0034	0.0047	0.9996	0.0342	-0.0049	0	0	0.0024
Mean grade	Femoral Neck bone mineral density	1	0.003	0.0041	0.9996	0.0333	-0.0083	0.0001	0	0.0028
Cognitive ability	Femoral Neck bone mineral density	0.01	0.0039	0.0054	0.9995	0.0394	0.0058	0	0	0.0043
Cognitive ability	Femoral Neck bone mineral density	0.1	0.0048	0.0062	0.9995	0.0393	-0.0066	0	0	0.0039
Cognitive ability	Femoral Neck bone mineral density	1	0.0047	0.006	0.9993	0.0386	-0.0082	0.0001	0	0.004
BMI	Former vs Current smoker	0.01	0.0044	0.0058	0.9992	0.0398	-0.0091	0.0001	0	0.0033
BMI	Former vs Current smoker	0.1	0.0043	0.0062	0.9993	0.0381	-0.009	0.0001	0	0.0037
BMI	Former vs Current smoker	1	0.0043	0.0061	0.9993	0.0375	-0.0092	0.0001	0	0.0036
Mean grade	Former vs Current smoker	0.01	0.0037	0.0049	0.9991	0.0339	0.0427	0.0018	0	0.0078
Mean grade	Former vs Current smoker	0.1	0.0039	0.0052	0.999	0.0337	0.0443	0.002	0	0.0083
Mean grade	Former vs Current smoker	1	0.0039	0.0052	0.999	0.0326	0.0442	0.002	0	0.0078
Cognitive ability	Former vs Current smoker	0.01	0.0042	0.0055	0.9996	0.0377	0.0044	0	0	0.0038
Cognitive ability	Former vs Current smoker	0.1	0.0044	0.0058	0.9995	0.0386	0.0045	0	0	0.004
Cognitive ability	Former vs Current smoker	1	0.0044	0.006	0.9996	0.0373	0.0047	0	0	0.004
BMI	HbA1C	0.01	0.004	0.0053	0.9994	0.0407	0.0295	0.0009	0	0.0059
BMI	HbA1C	0.1	0.0039	0.0053	0.9994	0.038	0.0246	0.0006	0	0.0053
BMI	HbA1C	1	0.004	0.0058	0.9993	0.0399	0.0244	0.0006	0	0.0048
Mean grade	HbA1C	0.01	0.003	0.0043	0.9997	0.0334	-0.0005	0	0	0.0026
Mean grade	HbA1C	0.1	0.0031	0.0042	0.9997	0.0335	-0.0087	0.0001	0	0.0026
Mean grade	HbA1C	1	0.0027	0.0039	0.9997	0.0332	-0.0091	0.0001	0	0.0027
Cognitive ability	HbA1C	0.01	0.0054	0.0067	0.9992	0.0361	0.0513	0.0026	0	0.0111
Cognitive ability	HbA1C	0.1	0.0054	0.0071	0.9991	0.0371	0.0464	0.0022	0	0.0092
Cognitive ability	HbA1C	1	0.0057	0.0083	0.9991	0.0385	0.0461	0.0021	0	0.0104
BMI	HDL cholesterol	0.01	0.0038	0.0052	0.9995	0.0388	-0.0097	0.0001	0	0.0039
BMI	HDL cholesterol	0.1	0.0041	0.006	0.9995	0.0388	-0.0434	0.0019	0	0.0086
BMI	HDL cholesterol	1	0.0045	0.0065	0.9993	0.0386	-0.0588	0.0035	0.0001	0.0114
Mean grade	HDL cholesterol	0.01	0.0028	0.0039	0.9997	0.0332	-0.0407	0.0017	0	0.0068
Mean grade	HDL cholesterol	0.1	0.0028	0.0037	0.9996	0.0334	-0.0031	0	0	0.0024
Mean grade	HDL cholesterol	1	0.0028	0.0038	0.9997	0.0323	0.0125	0.0002	0	0.003
Cognitive ability	HDL cholesterol	0.01	0.0042	0.0062	0.9996	0.0364	0.0484	0.0023	0	0.011
Cognitive ability	HDL cholesterol	0.1	0.0043	0.0059	0.9997	0.0368	0.0264	0.0007	0	0.0062
Cognitive ability	HDL cholesterol	1	0.0044	0.0067	0.9996	0.0381	0.0145	0.0002	0	0.0054
BMI	Heart rate	0.01	0.0041	0.006	0.9996	0.0389	-0.0448	0.002	0	0.0092
BMI	Heart rate	0.1	0.0036	0.0047	0.9995	0.0398	-0.0459	0.0021	0	0.0091
BMI	Heart rate	1	0.0037	0.0048	0.9995	0.0395	-0.0457	0.0021	0	0.0093
Mean grade	Heart rate	0.01	0.003	0.0042	0.9997	0.0317	0.0082	0.0001	0	0.0026
Mean grade	Heart rate	0.1	0.0032	0.0044	0.9996	0.0336	0.015	0.0002	0	0.0032
Mean grade	Heart rate	1	0.0031	0.0043	0.9996	0.0332	0.0158	0.0002	0	0.003
Cognitive ability	Heart rate	0.01	0.0051	0.0072	0.9995	0.0374	-0.06	0.0036	0	0.0143
Cognitive ability	Heart rate	0.1	0.0045	0.0063	0.9994	0.0373	-0.0344	0.0012	0	0.008
Cognitive ability	Heart rate	1	0.0048	0.0068	0.9994	0.0387	-0.0302	0.0009	0	0.0073
BMI	Height_2010	0.01	0.004	0.0053	0.9995	0.0376	-0.0108	0.0001	0	0.0034
BMI	Height_2010	0.1	0.0037	0.0049	0.9995	0.0386	-0.0509	0.0026	0	0.0096
BMI	Height_2010	1	0.0038	0.0051	0.9996	0.0384	-0.055	0.003	0	0.0112
Mean grade	Height_2010	0.01	0.0037	0.0054	0.9993	0.0319	0.0049	0	0	0.003
Mean grade	Height_2010	0.1	0.0049	0.006	0.9985	0.0348	-0.0117	0.0001	0	0.0031
Mean grade	Height_2010	1	0.0048	0.0056	0.9986	0.033	-0.0128	0.0002	0	0.0032
Cognitive ability	Height_2010	0.01	0.0048	0.0066	0.9994	0.0371	-0.0222	0.0005	0	0.0049
Cognitive ability	Height_2010	0.1	0.0048	0.0065	0.9997	0.0381	0.0191	0.0004	0	0.0057
Cognitive ability	Height_2010	1	0.0046	0.0063	0.9996	0.0389	0.0204	0.0004	0	0.0055
BMI	Height; Females age 10	males age 12	0.01	0.0084	0.0102	0.9973	0.0395	0.0199	0.0004	0	0.0043
BMI	Height; Females age 10	males age 12	0.1	0.0088	0.0102	0.9974	0.0375	0.0186	0.0003	0	0.0042
BMI	Height; Females age 10	males age 12	1	0.0086	0.0106	0.9974	0.0394	0.0184	0.0003	0	0.0045
Mean grade	Height; Females age 10	males age 12	0.01	0.0025	0.0036	0.9996	0.0339	0.011	0.0001	0	0.0027
Mean grade	Height; Females age 10	males age 12	0.1	0.0027	0.0038	0.9997	0.0326	0.0104	0.0001	0	0.0028
Mean grade	Height; Females age 10	males age 12	1	0.003	0.0041	0.9997	0.0325	0.0105	0.0001	0	0.0025
Cognitive ability	Height; Females age 10	males age 12	0.01	0.0045	0.0062	0.9992	0.0394	0.0341	0.0012	0	0.0076
Cognitive ability	Height; Females age 10	males age 12	0.1	0.0046	0.007	0.9995	0.0372	0.0382	0.0015	0	0.0084
Cognitive ability	Height; Females age 10	males age 12	1	0.0046	0.0068	0.9995	0.0361	0.0387	0.0015	0	0.0085
BMI	High IQ	0.01	0.0054	0.0074	0.9988	0.0391	0.0068	0	0	0.003
BMI	High IQ	0.1	0.0055	0.008	0.9989	0.037	0.0072	0.0001	0	0.0033
BMI	High IQ	1	0.0051	0.0066	0.9988	0.0375	0.0072	0.0001	0	0.0033
Mean grade	High IQ	0.01	0.0286	0.0176	0.9867	0.0343	0.0982	0.0096	0.0031	0.0194
Mean grade	High IQ	0.1	0.0282	0.0169	0.9868	0.0351	0.0964	0.0093	0.0027	0.0188
Mean grade	High IQ	1	0.0282	0.0167	0.9869	0.0325	0.0962	0.0092	0.0028	0.0196
Cognitive ability	High IQ	0.01	0.0231	0.018	0.9899	0.0378	0.1152	0.0133	0.004	0.0279
Cognitive ability	High IQ	0.1	0.0229	0.0178	0.9899	0.0373	0.113	0.0128	0.0037	0.0268
Cognitive ability	High IQ	1	0.023	0.0177	0.9898	0.0385	0.1126	0.0127	0.0038	0.0274
BMI	Hip circumference	0.01	0.0437	0.0239	0.9792	0.0391	0.1659	0.0275	0.0129	0.0444
BMI	Hip circumference	0.1	0.034	0.0199	0.984	0.0398	0.1504	0.0226	0.0106	0.0387
BMI	Hip circumference	1	0.0294	0.0195	0.9865	0.0383	0.1391	0.0194	0.0081	0.0356
Mean grade	Hip circumference	0.01	0.0037	0.005	0.9992	0.0327	-0.0107	0.0001	0	0.0029
Mean grade	Hip circumference	0.1	0.004	0.0052	0.9991	0.0321	-0.0181	0.0003	0	0.0037
Mean grade	Hip circumference	1	0.0041	0.0053	0.9991	0.0336	-0.0211	0.0004	0	0.0039
Cognitive ability	Hip circumference	0.01	0.005	0.007	0.9996	0.0373	-0.0382	0.0015	0	0.0084
Cognitive ability	Hip circumference	0.1	0.0047	0.0064	0.9996	0.0383	-0.0252	0.0006	0	0.0055
Cognitive ability	Hip circumference	1	0.0044	0.006	0.9996	0.0377	-0.0249	0.0006	0	0.006
BMI	HOMA-B	0.01	0.0048	0.0063	0.9992	0.038	-0.0265	0.0007	0	0.0063
BMI	HOMA-B	0.1	0.0042	0.0064	0.9994	0.0389	-0.0282	0.0008	0	0.0062
BMI	HOMA-B	1	0.0042	0.006	0.9994	0.0385	-0.0285	0.0008	0	0.006
Mean grade	HOMA-B	0.01	0.0056	0.0075	0.9984	0.0333	-0.0149	0.0002	0	0.0035
Mean grade	HOMA-B	0.1	0.0055	0.0069	0.9984	0.0326	-0.0052	0	0	0.0027
Mean grade	HOMA-B	1	0.0052	0.0061	0.9983	0.0325	-0.0046	0	0	0.0027
Cognitive ability	HOMA-B	0.01	0.0057	0.0076	0.9987	0.039	-0.0432	0.0019	0	0.0094
Cognitive ability	HOMA-B	0.1	0.0054	0.0077	0.9992	0.0386	-0.0392	0.0015	0	0.0087
Cognitive ability	HOMA-B	1	0.0055	0.0074	0.9994	0.0365	-0.0388	0.0015	0	0.0089
BMI	HOMA-IR	0.01	0.0053	0.0071	0.9988	0.0378	0.0261	0.0007	0	0.006
BMI	HOMA-IR	0.1	0.0054	0.0071	0.9988	0.0395	0.0255	0.0006	0	0.0059
BMI	HOMA-IR	1	0.0054	0.0072	0.9989	0.038	0.0254	0.0006	0	0.0062
Mean grade	HOMA-IR	0.01	0.0053	0.0062	0.9983	0.033	-0.0105	0.0001	0	0.0028
Mean grade	HOMA-IR	0.1	0.0057	0.0067	0.9982	0.0332	-0.0109	0.0001	0	0.0031
Mean grade	HOMA-IR	1	0.0057	0.0066	0.9982	0.0321	-0.011	0.0001	0	0.0028
Cognitive ability	HOMA-IR	0.01	0.005	0.0069	0.9994	0.0384	-0.0272	0.0007	0	0.0055
Cognitive ability	HOMA-IR	0.1	0.0052	0.0069	0.9995	0.0366	-0.0295	0.0009	0	0.0064
Cognitive ability	HOMA-IR	1	0.0046	0.0067	0.9993	0.0386	-0.0295	0.0009	0	0.006
BMI	Household income	0.01	0.0071	0.0086	0.9977	0.0385	0.0036	0	0	0.0031
BMI	Household income	0.1	0.0069	0.0083	0.9977	0.0392	0.0026	0	0	0.0029
BMI	Household income	1	0.0068	0.0078	0.9976	0.039	0.0024	0	0	0.0034
Mean grade	Household income	0.01	0.038	0.019	0.9818	0.0342	0.1665	0.0277	0.0161	0.0432
Mean grade	Household income	0.1	0.0371	0.0186	0.9822	0.0339	0.164	0.0269	0.0155	0.0425
Mean grade	Household income	1	0.0373	0.0203	0.9823	0.0339	0.1639	0.0269	0.0147	0.0418
Cognitive ability	Household income	0.01	0.0209	0.0174	0.9914	0.0387	0.1126	0.0127	0.0035	0.0275
Cognitive ability	Household income	0.1	0.0205	0.0166	0.9914	0.0373	0.1107	0.0123	0.0037	0.0272
Cognitive ability	Household income	1	0.0205	0.0173	0.9913	0.0387	0.1103	0.0122	0.0036	0.026
BMI	Household income (one pers per housh)	0.01	0.0074	0.0089	0.9977	0.0384	0.005	0	0	0.0027
BMI	Household income (one pers per housh)	0.1	0.0072	0.0088	0.9977	0.0389	0.0036	0	0	0.0032
BMI	Household income (one pers per housh)	1	0.0073	0.0089	0.9977	0.0392	0.0035	0	0	0.0038
Mean grade	Household income (one pers per housh)	0.01	0.0352	0.0185	0.9832	0.0323	0.1543	0.0238	0.0132	0.0375
Mean grade	Household income (one pers per housh)	0.1	0.0341	0.0182	0.9838	0.0329	0.1521	0.0231	0.0118	0.0367
Mean grade	Household income (one pers per housh)	1	0.0343	0.0194	0.9839	0.0321	0.1519	0.0231	0.0122	0.0387
Cognitive ability	Household income (one pers per housh)	0.01	0.0181	0.0168	0.9927	0.0409	0.1123	0.0126	0.0034	0.0277
Cognitive ability	Household income (one pers per housh)	0.1	0.0177	0.0155	0.9927	0.0385	0.1093	0.0119	0.0035	0.0261
Cognitive ability	Household income (one pers per housh)	1	0.0181	0.0165	0.9928	0.0392	0.1089	0.0119	0.0031	0.0256
BMI	Infant head circumference	0.01	0.006	0.0076	0.9982	0.0389	0.0454	0.0021	0	0.0091
BMI	Infant head circumference	0.1	0.0058	0.0073	0.9982	0.0403	0.0465	0.0022	0	0.0092
BMI	Infant head circumference	1	0.006	0.008	0.9983	0.0381	0.0466	0.0022	0	0.0095
Mean grade	Infant head circumference	0.01	0.0081	0.0088	0.9971	0.0334	0.0088	0.0001	0	0.0025
Mean grade	Infant head circumference	0.1	0.008	0.0084	0.9971	0.0338	0.0093	0.0001	0	0.0026
Mean grade	Infant head circumference	1	0.0081	0.0089	0.9971	0.0341	0.0094	0.0001	0	0.0032
Cognitive ability	Infant head circumference	0.01	0.0058	0.0078	0.9989	0.0383	0.0384	0.0015	0	0.0078
Cognitive ability	Infant head circumference	0.1	0.0061	0.008	0.9989	0.0376	0.0407	0.0017	0	0.0091
Cognitive ability	Infant head circumference	1	0.0061	0.0084	0.9989	0.0384	0.0411	0.0017	0	0.0082
BMI	LDL cholesterol	0.01	0.004	0.0056	0.9995	0.0389	-0.0426	0.0018	0	0.0086
BMI	LDL cholesterol	0.1	0.0048	0.0067	0.9993	0.0382	-0.0476	0.0023	0	0.0088
BMI	LDL cholesterol	1	0.0048	0.0065	0.999	0.0369	-0.0482	0.0023	0.0001	0.0094
Mean grade	LDL cholesterol	0.01	0.0029	0.0042	0.9997	0.0336	-0.0214	0.0005	0	0.0044
Mean grade	LDL cholesterol	0.1	0.0031	0.0044	0.9995	0.0329	-0.0293	0.0009	0	0.0054
Mean grade	LDL cholesterol	1	0.0036	0.0051	0.9991	0.0334	-0.028	0.0008	0	0.0053
Cognitive ability	LDL cholesterol	0.01	0.0046	0.0064	0.9997	0.0376	0.0001	0	0	0.0036
Cognitive ability	LDL cholesterol	0.1	0.005	0.0075	0.9997	0.0384	0.0167	0.0003	0	0.0049
Cognitive ability	LDL cholesterol	1	0.0046	0.006	0.9997	0.0373	0.0212	0.0004	0	0.0052
BMI	Leptin_adjBMI	0.01	0.0053	0.0072	0.9988	0.0385	-0.0324	0.001	0	0.0064
BMI	Leptin_adjBMI	0.1	0.0057	0.0077	0.9987	0.0384	-0.0325	0.0011	0	0.0066
BMI	Leptin_adjBMI	1	0.0056	0.007	0.9987	0.0378	-0.0325	0.0011	0	0.0069
Mean grade	Leptin_adjBMI	0.01	0.0029	0.0037	0.9997	0.0329	0.0284	0.0008	0	0.0047
Mean grade	Leptin_adjBMI	0.1	0.0029	0.0042	0.9997	0.0332	0.0244	0.0006	0	0.0051
Mean grade	Leptin_adjBMI	1	0.0029	0.0039	0.9997	0.0321	0.0241	0.0006	0	0.0048
Cognitive ability	Leptin_adjBMI	0.01	0.0044	0.006	0.9995	0.0391	-0.0077	0.0001	0	0.0043
Cognitive ability	Leptin_adjBMI	0.1	0.0041	0.0062	0.9995	0.039	-0.0081	0.0001	0	0.0042
Cognitive ability	Leptin_adjBMI	1	0.0045	0.0063	0.9996	0.0364	-0.0085	0.0001	0	0.0042
BMI	Leptin_not_adjBMI	0.01	0.0124	0.0122	0.9952	0.0389	0.0569	0.0032	0.0001	0.0109
BMI	Leptin_not_adjBMI	0.1	0.0122	0.0127	0.9954	0.0388	0.0528	0.0028	0	0.011
BMI	Leptin_not_adjBMI	1	0.0121	0.0123	0.9954	0.0382	0.0524	0.0027	0	0.0104
Mean grade	Leptin_not_adjBMI	0.01	0.0041	0.0056	0.9991	0.0323	-0.0051	0	0	0.0029
Mean grade	Leptin_not_adjBMI	0.1	0.0041	0.0056	0.9992	0.032	-0.0058	0	0	0.0025
Mean grade	Leptin_not_adjBMI	1	0.004	0.0054	0.9991	0.0329	-0.0058	0	0	0.0027
Cognitive ability	Leptin_not_adjBMI	0.01	0.0047	0.0062	0.9993	0.0386	-0.0458	0.0021	0	0.0103
Cognitive ability	Leptin_not_adjBMI	0.1	0.0047	0.0064	0.9993	0.0376	-0.0481	0.0023	0	0.01
Cognitive ability	Leptin_not_adjBMI	1	0.0047	0.0066	0.9993	0.0379	-0.0482	0.0023	0	0.0099
BMI	Lumbar spine bone mineral density	0.01	0.0042	0.0059	0.9992	0.0395	0.0228	0.0005	0	0.0045
BMI	Lumbar spine bone mineral density	0.1	0.0036	0.005	0.9994	0.0385	0.0213	0.0005	0	0.0046
BMI	Lumbar spine bone mineral density	1	0.0039	0.0053	0.9995	0.038	0.0211	0.0004	0	0.0045
Mean grade	Lumbar spine bone mineral density	0.01	0.003	0.0041	0.9997	0.0321	0.0147	0.0002	0	0.0035
Mean grade	Lumbar spine bone mineral density	0.1	0.003	0.0042	0.9997	0.0326	0.0286	0.0008	0	0.0047
Mean grade	Lumbar spine bone mineral density	1	0.003	0.0041	0.9997	0.0338	0.0298	0.0009	0	0.0054
Cognitive ability	Lumbar spine bone mineral density	0.01	0.0049	0.0068	0.9994	0.0358	0.0057	0	0	0.0036
Cognitive ability	Lumbar spine bone mineral density	0.1	0.0051	0.0072	0.9993	0.0394	0.0164	0.0003	0	0.0047
Cognitive ability	Lumbar spine bone mineral density	1	0.0047	0.0066	0.9993	0.0383	0.017	0.0003	0	0.0046
BMI	Lumbar Spine bone mineral density	0.01	0.0044	0.0062	0.9994	0.038	0.0054	0	0	0.0029
BMI	Lumbar Spine bone mineral density	0.1	0.0047	0.0065	0.9991	0.0384	0.0098	0.0001	0	0.0037
BMI	Lumbar Spine bone mineral density	1	0.005	0.0069	0.9991	0.0383	0.0111	0.0001	0	0.0035
Mean grade	Lumbar Spine bone mineral density	0.01	0.003	0.004	0.9996	0.0342	-0.0017	0	0	0.0024
Mean grade	Lumbar Spine bone mineral density	0.1	0.003	0.0043	0.9996	0.0332	-0.0226	0.0005	0	0.0046
Mean grade	Lumbar Spine bone mineral density	1	0.0028	0.0037	0.9996	0.0314	-0.0222	0.0005	0	0.0043
Cognitive ability	Lumbar Spine bone mineral density	0.01	0.0042	0.0061	0.9996	0.0386	0.0071	0.0001	0	0.0045
Cognitive ability	Lumbar Spine bone mineral density	0.1	0.005	0.0073	0.9996	0.0379	-0.0033	0	0	0.004
Cognitive ability	Lumbar Spine bone mineral density	1	0.0046	0.0063	0.9995	0.0384	-0.0056	0	0	0.0041
BMI	Major depressive disorder	0.01	0.0048	0.0069	0.9991	0.0383	0.0232	0.0005	0	0.0057
BMI	Major depressive disorder	0.1	0.0041	0.0053	0.9992	0.0398	0.0193	0.0004	0	0.005
BMI	Major depressive disorder	1	0.0042	0.0056	0.9992	0.0395	0.0185	0.0003	0	0.0054
Mean grade	Major depressive disorder	0.01	0.003	0.0042	0.9997	0.0331	-0.0135	0.0002	0	0.0032
Mean grade	Major depressive disorder	0.1	0.0027	0.0037	0.9996	0.0335	-0.0096	0.0001	0	0.0028
Mean grade	Major depressive disorder	1	0.0029	0.0042	0.9997	0.0327	-0.0092	0.0001	0	0.0029
Cognitive ability	Major depressive disorder	0.01	0.0081	0.0099	0.9977	0.0381	0.015	0.0002	0	0.0044
Cognitive ability	Major depressive disorder	0.1	0.0073	0.0093	0.9984	0.0372	0.0275	0.0008	0	0.0065
Cognitive ability	Major depressive disorder	1	0.0071	0.009	0.9985	0.0357	0.029	0.0008	0	0.0067
BMI	Mean Caudate	0.01	0.0081	0.0093	0.9973	0.0379	-0.0144	0.0002	0	0.0038
BMI	Mean Caudate	0.1	0.0081	0.0095	0.9973	0.0391	-0.0147	0.0002	0	0.0039
BMI	Mean Caudate	1	0.008	0.0096	0.9974	0.0372	-0.0147	0.0002	0	0.004
Mean grade	Mean Caudate	0.01	0.0029	0.0038	0.9996	0.0337	-0.0162	0.0003	0	0.0033
Mean grade	Mean Caudate	0.1	0.0033	0.0045	0.9997	0.0342	-0.0164	0.0003	0	0.0034
Mean grade	Mean Caudate	1	0.0034	0.0047	0.9997	0.0331	-0.0163	0.0003	0	0.0036
Cognitive ability	Mean Caudate	0.01	0.005	0.007	0.9996	0.0364	0.0135	0.0002	0	0.0045
Cognitive ability	Mean Caudate	0.1	0.0048	0.0071	0.9995	0.039	0.0137	0.0002	0	0.0043
Cognitive ability	Mean Caudate	1	0.0049	0.0069	0.9995	0.0381	0.0137	0.0002	0	0.0051
BMI	Mean Putamen	0.01	0.0039	0.0055	0.9995	0.0372	0.011	0.0001	0	0.0038
BMI	Mean Putamen	0.1	0.0038	0.0054	0.9994	0.0388	0.0101	0.0001	0	0.0034
BMI	Mean Putamen	1	0.0037	0.0051	0.9995	0.0378	0.0099	0.0001	0	0.0038
Mean grade	Mean Putamen	0.01	0.0043	0.0056	0.9989	0.0323	0.0057	0	0	0.0022
Mean grade	Mean Putamen	0.1	0.0045	0.0059	0.9989	0.0326	0.0063	0	0	0.0025
Mean grade	Mean Putamen	1	0.0044	0.0056	0.9989	0.0321	0.0064	0	0	0.0025
Cognitive ability	Mean Putamen	0.01	0.0054	0.0077	0.9991	0.0382	0.0323	0.001	0	0.0068
Cognitive ability	Mean Putamen	0.1	0.005	0.0066	0.999	0.0385	0.032	0.001	0	0.0074
Cognitive ability	Mean Putamen	1	0.0056	0.0074	0.9991	0.0383	0.032	0.001	0	0.0068
BMI	Neuroticism	0.01	0.0048	0.0064	0.9992	0.038	0.02	0.0004	0	0.0048
BMI	Neuroticism	0.1	0.0045	0.0058	0.9991	0.0383	0.0245	0.0006	0	0.0052
BMI	Neuroticism	1	0.0044	0.0062	0.9991	0.039	0.025	0.0006	0	0.0054
Mean grade	Neuroticism	0.01	0.0093	0.0098	0.9965	0.0331	-0.0534	0.0029	0.0003	0.0092
Mean grade	Neuroticism	0.1	0.0094	0.0096	0.9965	0.0335	-0.0525	0.0028	0.0001	0.0091
Mean grade	Neuroticism	1	0.0095	0.0097	0.9965	0.0328	-0.0526	0.0028	0.0002	0.0089
Cognitive ability	Neuroticism	0.01	0.0058	0.0084	0.9991	0.037	-0.046	0.0021	0	0.0105
Cognitive ability	Neuroticism	0.1	0.0058	0.0075	0.999	0.0368	-0.0435	0.0019	0	0.0088
Cognitive ability	Neuroticism	1	0.0059	0.0085	0.999	0.0388	-0.0434	0.0019	0	0.0091
BMI	Number of children ever born	0.01	0.0041	0.006	0.9992	0.0389	0.001	0	0	0.0037
BMI	Number of children ever born	0.1	0.004	0.0055	0.9992	0.0374	-0.0044	0	0	0.0034
BMI	Number of children ever born	1	0.0042	0.0059	0.9992	0.038	-0.0049	0	0	0.0032
Mean grade	Number of children ever born	0.01	0.0063	0.0077	0.9982	0.0329	-0.0538	0.0029	0.0001	0.0102
Mean grade	Number of children ever born	0.1	0.0052	0.0064	0.9985	0.0322	-0.0524	0.0027	0.0001	0.009
Mean grade	Number of children ever born	1	0.0054	0.007	0.9985	0.0348	-0.0519	0.0027	0.0001	0.0087
Cognitive ability	Number of children ever born	0.01	0.0049	0.0069	0.9992	0.039	-0.0787	0.0062	0.0005	0.0173
Cognitive ability	Number of children ever born	0.1	0.0048	0.0065	0.9994	0.0376	-0.0778	0.006	0.0006	0.0172
Cognitive ability	Number of children ever born	1	0.0045	0.0064	0.9994	0.0378	-0.0773	0.006	0.0006	0.0173
BMI	Obesity class 1	0.01	0.0558	0.0257	0.9729	0.0396	0.1943	0.0377	0.0225	0.0595
BMI	Obesity class 1	0.1	0.0451	0.0248	0.9787	0.0387	0.1839	0.0338	0.0178	0.0543
BMI	Obesity class 1	1	0.0408	0.0238	0.9808	0.0401	0.1769	0.0313	0.0165	0.0495
Mean grade	Obesity class 1	0.01	0.0059	0.007	0.998	0.0334	-0.0064	0	0	0.0026
Mean grade	Obesity class 1	0.1	0.0062	0.0073	0.9979	0.0335	-0.0082	0.0001	0	0.0026
Mean grade	Obesity class 1	1	0.0065	0.0075	0.9979	0.033	-0.011	0.0001	0	0.003
Cognitive ability	Obesity class 1	0.01	0.0044	0.0065	0.9996	0.0378	-0.0338	0.0011	0	0.0078
Cognitive ability	Obesity class 1	0.1	0.0049	0.0064	0.9995	0.0375	-0.0294	0.0009	0	0.0071
Cognitive ability	Obesity class 1	1	0.0043	0.0059	0.9994	0.0385	-0.031	0.001	0	0.0069
BMI	Obesity class 2	0.01	0.0382	0.0228	0.9821	0.0389	0.1638	0.0268	0.0137	0.0442
BMI	Obesity class 2	0.1	0.029	0.0194	0.9867	0.0383	0.1492	0.0223	0.0103	0.0393
BMI	Obesity class 2	1	0.0268	0.0192	0.988	0.0407	0.1431	0.0205	0.0098	0.0352
Mean grade	Obesity class 2	0.01	0.0056	0.0073	0.9982	0.0323	-0.0113	0.0001	0	0.0032
Mean grade	Obesity class 2	0.1	0.0063	0.0072	0.9979	0.0318	-0.0165	0.0003	0	0.0039
Mean grade	Obesity class 2	1	0.0067	0.0075	0.9978	0.032	-0.0184	0.0003	0	0.0037
Cognitive ability	Obesity class 2	0.01	0.0049	0.0072	0.9996	0.0394	-0.0157	0.0002	0	0.0051
Cognitive ability	Obesity class 2	0.1	0.0049	0.0075	0.9996	0.0386	-0.0141	0.0002	0	0.0046
Cognitive ability	Obesity class 2	1	0.0043	0.0058	0.9996	0.0361	-0.016	0.0003	0	0.0049
BMI	Obesity class 3	0.01	0.0127	0.0126	0.9951	0.0391	0.1097	0.012	0.0031	0.0261
BMI	Obesity class 3	0.1	0.0094	0.0108	0.9969	0.0397	0.0948	0.009	0.0022	0.0212
BMI	Obesity class 3	1	0.009	0.0104	0.997	0.0389	0.0935	0.0087	0.0017	0.0204
Mean grade	Obesity class 3	0.01	0.0036	0.0048	0.9992	0.0322	-0.0054	0	0	0.0024
Mean grade	Obesity class 3	0.1	0.0043	0.0058	0.9991	0.0328	-0.0077	0.0001	0	0.0025
Mean grade	Obesity class 3	1	0.0043	0.0062	0.9991	0.0325	-0.0078	0.0001	0	0.0027
Cognitive ability	Obesity class 3	0.01	0.0041	0.0056	0.9996	0.0382	0.0011	0	0	0.0037
Cognitive ability	Obesity class 3	0.1	0.0041	0.0061	0.9996	0.038	-0.0051	0	0	0.0035
Cognitive ability	Obesity class 3	1	0.0044	0.0059	0.9996	0.0391	-0.0054	0	0	0.0035
BMI	Overweight	0.01	0.0464	0.0257	0.978	0.0392	0.1697	0.0288	0.0148	0.0471
BMI	Overweight	0.1	0.036	0.0221	0.9833	0.0398	0.1503	0.0226	0.0098	0.039
BMI	Overweight	1	0.0332	0.0215	0.9848	0.0396	0.144	0.0207	0.0091	0.0368
Mean grade	Overweight	0.01	0.0041	0.0059	0.9991	0.0328	-0.0117	0.0001	0	0.0034
Mean grade	Overweight	0.1	0.0041	0.0054	0.999	0.0327	-0.0159	0.0003	0	0.0031
Mean grade	Overweight	1	0.004	0.0054	0.999	0.0331	-0.0174	0.0003	0	0.0033
Cognitive ability	Overweight	0.01	0.0045	0.0063	0.9995	0.0372	-0.0226	0.0005	0	0.0055
Cognitive ability	Overweight	0.1	0.0048	0.0065	0.9994	0.0373	-0.0126	0.0002	0	0.0048
Cognitive ability	Overweight	1	0.0053	0.0069	0.9994	0.0374	-0.0121	0.0001	0	0.0042
BMI	PGC cross-disorder analysis	0.01	0.0045	0.0062	0.9993	0.0379	-0.0033	0	0	0.0031
BMI	PGC cross-disorder analysis	0.1	0.004	0.0056	0.9995	0.037	-0.0035	0	0	0.0035
BMI	PGC cross-disorder analysis	1	0.0037	0.0055	0.9994	0.0394	-0.0044	0	0	0.0035
Mean grade	PGC cross-disorder analysis	0.01	0.0059	0.007	0.998	0.0338	0.0305	0.0009	0	0.0059
Mean grade	PGC cross-disorder analysis	0.1	0.0058	0.0069	0.9981	0.034	0.0374	0.0014	0	0.0068
Mean grade	PGC cross-disorder analysis	1	0.0056	0.0068	0.9981	0.0328	0.0385	0.0015	0	0.0069
Cognitive ability	PGC cross-disorder analysis	0.01	0.0047	0.0066	0.9997	0.0377	0.0676	0.0046	0.0002	0.0152
Cognitive ability	PGC cross-disorder analysis	0.1	0.0044	0.0062	0.9996	0.0366	0.0633	0.004	0.0001	0.0135
Cognitive ability	PGC cross-disorder analysis	1	0.0046	0.0067	0.9996	0.0384	0.0624	0.0039	0.0002	0.0137
BMI	primary biliary cirrhosis	0.01	0.0045	0.0065	0.9991	0.0395	0.002	0	0	0.0035
BMI	primary biliary cirrhosis	0.1	0.0043	0.0065	0.9994	0.0391	0.0086	0.0001	0	0.0035
BMI	primary biliary cirrhosis	1	0.0039	0.0054	0.9994	0.0388	0.0075	0.0001	0	0.0037
Mean grade	primary biliary cirrhosis	0.01	0.0027	0.0037	0.9997	0.0325	0.0254	0.0006	0	0.0052
Mean grade	primary biliary cirrhosis	0.1	0.003	0.004	0.9997	0.0333	0.006	0	0	0.0026
Mean grade	primary biliary cirrhosis	1	0.0028	0.0039	0.9996	0.0337	0.0025	0	0	0.0023
Cognitive ability	primary biliary cirrhosis	0.01	0.0046	0.0059	0.9995	0.0392	-0.012	0.0001	0	0.0044
Cognitive ability	primary biliary cirrhosis	0.1	0.0042	0.0057	0.9996	0.0378	-0.0105	0.0001	0	0.0045
Cognitive ability	primary biliary cirrhosis	1	0.0045	0.0067	0.9996	0.0379	-0.0093	0.0001	0	0.0044
BMI	Rheumatoid Arthritis	0.01	0.0044	0.006	0.9993	0.0373	-0.0057	0	0	0.0031
BMI	Rheumatoid Arthritis	0.1	0.0043	0.0062	0.9994	0.0385	0.0101	0.0001	0	0.0039
BMI	Rheumatoid Arthritis	1	0.0037	0.005	0.9995	0.0385	0.0049	0	0	0.0031
Mean grade	Rheumatoid Arthritis	0.01	0.0031	0.0043	0.9997	0.0332	0.0165	0.0003	0	0.0035
Mean grade	Rheumatoid Arthritis	0.1	0.0033	0.0048	0.9995	0.0328	0.0103	0.0001	0	0.0028
Mean grade	Rheumatoid Arthritis	1	0.0049	0.0065	0.9987	0.0326	0.026	0.0007	0	0.0046
Cognitive ability	Rheumatoid Arthritis	0.01	0.0043	0.0062	0.9997	0.0367	0.0288	0.0008	0	0.0068
Cognitive ability	Rheumatoid Arthritis	0.1	0.0049	0.0068	0.9996	0.0388	0.0256	0.0007	0	0.0071
Cognitive ability	Rheumatoid Arthritis	1	0.0045	0.0066	0.9996	0.0388	0.0442	0.0019	0	0.0095
BMI	Schizophrenia	0.01	0.005	0.0067	0.9989	0.0393	-0.0232	0.0005	0	0.0049
BMI	Schizophrenia	0.1	0.0037	0.0053	0.9994	0.0365	-0.0176	0.0003	0	0.0047
BMI	Schizophrenia	1	0.0037	0.005	0.9994	0.0409	-0.0263	0.0007	0	0.0063
Mean grade	Schizophrenia	0.01	0.0032	0.0044	0.9996	0.0336	0.0273	0.0007	0	0.0049
Mean grade	Schizophrenia	0.1	0.0031	0.0042	0.9995	0.0346	0.0262	0.0007	0	0.0049
Mean grade	Schizophrenia	1	0.003	0.0042	0.9996	0.033	0.012	0.0001	0	0.0034
Cognitive ability	Schizophrenia	0.01	0.005	0.0071	0.9997	0.0369	-0.0025	0	0	0.0041
Cognitive ability	Schizophrenia	0.1	0.0044	0.0062	0.9996	0.0377	-0.001	0	0	0.0036
Cognitive ability	Schizophrenia	1	0.0045	0.0063	0.9996	0.0378	-0.0026	0	0	0.0038
BMI	Serum creatinine	0.01	0.0041	0.0058	0.9994	0.0397	0.0133	0.0002	0	0.004
BMI	Serum creatinine	0.1	0.0042	0.0059	0.9995	0.0373	0.0182	0.0003	0	0.0042
BMI	Serum creatinine	1	0.0045	0.0061	0.9994	0.0382	0.0225	0.0005	0	0.0048
Mean grade	Serum creatinine	0.01	0.0035	0.0047	0.9993	0.0328	-0.0021	0	0	0.0025
Mean grade	Serum creatinine	0.1	0.0033	0.0047	0.9995	0.0326	-0.0066	0	0	0.0026
Mean grade	Serum creatinine	1	0.0033	0.0046	0.9995	0.0333	-0.0049	0	0	0.0025
Cognitive ability	Serum creatinine	0.01	0.0056	0.0076	0.9991	0.039	0.0368	0.0014	0	0.0092
Cognitive ability	Serum creatinine	0.1	0.0052	0.0073	0.9993	0.0382	0.0365	0.0013	0	0.0079
Cognitive ability	Serum creatinine	1	0.0048	0.0067	0.9994	0.0363	0.0346	0.0012	0	0.0076
BMI	Serum creatinine (non-diabetes)	0.01	0.0041	0.0053	0.9996	0.0382	0.0083	0.0001	0	0.003
BMI	Serum creatinine (non-diabetes)	0.1	0.004	0.0058	0.9995	0.0391	0.0159	0.0003	0	0.0037
BMI	Serum creatinine (non-diabetes)	1	0.0042	0.0059	0.9995	0.0381	0.02	0.0004	0	0.0045
Mean grade	Serum creatinine (non-diabetes)	0.01	0.0036	0.0048	0.9993	0.0323	0.0007	0	0	0.0024
Mean grade	Serum creatinine (non-diabetes)	0.1	0.003	0.004	0.9996	0.0322	-0.0001	0	0	0.0024
Mean grade	Serum creatinine (non-diabetes)	1	0.003	0.0045	0.9996	0.0319	0.0014	0	0	0.0026
Cognitive ability	Serum creatinine (non-diabetes)	0.01	0.0058	0.0077	0.9989	0.0397	0.0423	0.0018	0	0.0099
Cognitive ability	Serum creatinine (non-diabetes)	0.1	0.0052	0.0073	0.9993	0.038	0.0434	0.0019	0	0.0096
Cognitive ability	Serum creatinine (non-diabetes)	1	0.0053	0.0072	0.9993	0.0375	0.0422	0.0018	0	0.0096
BMI	Sitting height ratio	0.01	0.0044	0.0062	0.9992	0.0404	-0.0144	0.0002	0	0.004
BMI	Sitting height ratio	0.1	0.0041	0.0058	0.9993	0.0392	-0.0142	0.0002	0	0.0032
BMI	Sitting height ratio	1	0.0043	0.0061	0.9994	0.0369	-0.0143	0.0002	0	0.0039
Mean grade	Sitting height ratio	0.01	0.0029	0.0039	0.9995	0.0337	0.0087	0.0001	0	0.0028
Mean grade	Sitting height ratio	0.1	0.003	0.0042	0.9996	0.0326	0.0068	0	0	0.0027
Mean grade	Sitting height ratio	1	0.003	0.004	0.9996	0.0326	0.0065	0	0	0.0022
Cognitive ability	Sitting height ratio	0.01	0.0044	0.0062	0.9996	0.0376	-0.0262	0.0007	0	0.0063
Cognitive ability	Sitting height ratio	0.1	0.0044	0.0062	0.9996	0.0371	-0.0288	0.0008	0	0.0075
Cognitive ability	Sitting height ratio	1	0.0042	0.006	0.9996	0.0387	-0.029	0.0008	0	0.0076
BMI	Sleep duration	0.01	0.0041	0.0059	0.9994	0.0399	-0.0456	0.0021	0	0.0092
BMI	Sleep duration	0.1	0.004	0.0058	0.9994	0.0391	-0.0453	0.0021	0	0.0085
BMI	Sleep duration	1	0.004	0.0055	0.9994	0.0392	-0.0451	0.002	0	0.0081
Mean grade	Sleep duration	0.01	0.0048	0.0063	0.9987	0.0345	-0.0133	0.0002	0	0.0032
Mean grade	Sleep duration	0.1	0.0046	0.0057	0.9987	0.0322	-0.0102	0.0001	0	0.0028
Mean grade	Sleep duration	1	0.0046	0.0059	0.9987	0.0331	-0.01	0.0001	0	0.0028
Cognitive ability	Sleep duration	0.01	0.0044	0.0066	0.9995	0.0403	0.0097	0.0001	0	0.0039
Cognitive ability	Sleep duration	0.1	0.0042	0.0055	0.9995	0.0392	0.0096	0.0001	0	0.0042
Cognitive ability	Sleep duration	1	0.0048	0.0069	0.9996	0.0384	0.0098	0.0001	0	0.0042
BMI	Social Depriviation	0.01	0.0037	0.005	0.9993	0.0384	0.0054	0	0	0.003
BMI	Social Depriviation	0.1	0.004	0.006	0.9993	0.0395	0.0059	0	0	0.0032
BMI	Social Depriviation	1	0.0039	0.0052	0.9993	0.0371	0.0058	0	0	0.0034
Mean grade	Social Depriviation	0.01	0.0135	0.0111	0.9942	0.0347	-0.0661	0.0044	0.0004	0.013
Mean grade	Social Depriviation	0.1	0.014	0.012	0.9942	0.0346	-0.0664	0.0044	0.0004	0.012
Mean grade	Social Depriviation	1	0.0137	0.012	0.9942	0.033	-0.0664	0.0044	0.0005	0.0124
Cognitive ability	Social Depriviation	0.01	0.0067	0.0092	0.9987	0.0386	-0.052	0.0027	0	0.0108
Cognitive ability	Social Depriviation	0.1	0.0068	0.0094	0.9986	0.0399	-0.0512	0.0026	0	0.0101
Cognitive ability	Social Depriviation	1	0.0068	0.0088	0.9986	0.0387	-0.051	0.0026	0	0.0111
BMI	Subjective well being	0.01	0.0037	0.0053	0.9995	0.0383	-0.0188	0.0004	0	0.0044
BMI	Subjective well being	0.1	0.0039	0.005	0.9995	0.0387	-0.0148	0.0002	0	0.0038
BMI	Subjective well being	1	0.0039	0.005	0.9996	0.0367	-0.0147	0.0002	0	0.0035
Mean grade	Subjective well being	0.01	0.0028	0.004	0.9996	0.0315	0.0151	0.0002	0	0.0036
Mean grade	Subjective well being	0.1	0.0032	0.004	0.9996	0.0332	0.0127	0.0002	0	0.003
Mean grade	Subjective well being	1	0.0032	0.0045	0.9996	0.0329	0.0122	0.0001	0	0.0028
Cognitive ability	Subjective well being	0.01	0.0042	0.0055	0.9995	0.0401	0.0068	0	0	0.0039
Cognitive ability	Subjective well being	0.1	0.0044	0.0064	0.9995	0.0395	0.0121	0.0001	0	0.0048
Cognitive ability	Subjective well being	1	0.004	0.0057	0.9995	0.0391	0.0125	0.0002	0	0.0042
BMI	systemic lupus erythematosus	0.01	0.0037	0.0053	0.9995	0.0399	-0.0065	0	0	0.003
BMI	systemic lupus erythematosus	0.1	0.0039	0.0055	0.9994	0.039	-0.0141	0.0002	0	0.0039
BMI	systemic lupus erythematosus	1	0.004	0.0058	0.9995	0.039	-0.0179	0.0003	0	0.0044
Mean grade	systemic lupus erythematosus	0.01	0.0029	0.0041	0.9997	0.032	-0.0087	0.0001	0	0.0028
Mean grade	systemic lupus erythematosus	0.1	0.003	0.0041	0.9996	0.033	-0.0339	0.0011	0	0.0059
Mean grade	systemic lupus erythematosus	1	0.0028	0.0041	0.9996	0.0334	-0.0399	0.0016	0	0.0068
Cognitive ability	systemic lupus erythematosus	0.01	0.005	0.0069	0.9996	0.0385	0.0491	0.0024	0	0.0097
Cognitive ability	systemic lupus erythematosus	0.1	0.005	0.0071	0.9995	0.0397	0.0507	0.0026	0	0.0108
Cognitive ability	systemic lupus erythematosus	1	0.0054	0.0075	0.9995	0.0379	0.0505	0.0025	0	0.0104
BMI	Total Cholesterol	0.01	0.0038	0.0055	0.9994	0.0395	0.0023	0	0	0.0031
BMI	Total Cholesterol	0.1	0.0046	0.0068	0.9994	0.0374	-0.0568	0.0032	0.0001	0.011
BMI	Total Cholesterol	1	0.0054	0.0074	0.9991	0.0396	-0.0628	0.0039	0.0002	0.0122
Mean grade	Total Cholesterol	0.01	0.0028	0.0038	0.9997	0.0329	-0.0334	0.0011	0	0.006
Mean grade	Total Cholesterol	0.1	0.0034	0.0047	0.9994	0.0318	-0.0273	0.0007	0	0.0049
Mean grade	Total Cholesterol	1	0.0039	0.005	0.999	0.0326	-0.0266	0.0007	0	0.0049
Cognitive ability	Total Cholesterol	0.01	0.0042	0.0057	0.9994	0.0394	-0.013	0.0002	0	0.0044
Cognitive ability	Total Cholesterol	0.1	0.0044	0.0064	0.9995	0.0382	0.0406	0.0017	0	0.0095
Cognitive ability	Total Cholesterol	1	0.0049	0.0069	0.9996	0.0388	0.0434	0.0019	0	0.0104
BMI	Triglycerides	0.01	0.004	0.0054	0.9995	0.0396	-0.026	0.0007	0	0.0051
BMI	Triglycerides	0.1	0.0036	0.0052	0.9995	0.0388	-0.0003	0	0	0.003
BMI	Triglycerides	1	0.0037	0.005	0.9996	0.0377	0.0046	0	0	0.0031
Mean grade	Triglycerides	0.01	0.0029	0.0041	0.9996	0.0338	0.0128	0.0002	0	0.0032
Mean grade	Triglycerides	0.1	0.0047	0.006	0.9988	0.032	-0.0415	0.0017	0	0.0069
Mean grade	Triglycerides	1	0.0053	0.0065	0.9983	0.0336	-0.0488	0.0024	0	0.0087
Cognitive ability	Triglycerides	0.01	0.0041	0.0058	0.9996	0.0385	0.0438	0.0019	0	0.0097
Cognitive ability	Triglycerides	0.1	0.0067	0.0092	0.9986	0.0383	0.006	0	0	0.0035
Cognitive ability	Triglycerides	1	0.0068	0.0091	0.9987	0.0381	0.0039	0	0	0.0037
BMI	Type 2 Diabetes	0.01	0.0047	0.0069	0.9989	0.0376	-0.0353	0.0012	0	0.0075
BMI	Type 2 Diabetes	0.1	0.0049	0.0064	0.9988	0.0395	-0.046	0.0021	0	0.0093
BMI	Type 2 Diabetes	1	0.005	0.0067	0.9988	0.0394	-0.0469	0.0022	0	0.0094
Mean grade	Type 2 Diabetes	0.01	0.0029	0.0039	0.9997	0.0336	-0.027	0.0007	0	0.0047
Mean grade	Type 2 Diabetes	0.1	0.0026	0.0037	0.9996	0.034	-0.0312	0.001	0	0.0052
Mean grade	Type 2 Diabetes	1	0.0029	0.0039	0.9997	0.0333	-0.0307	0.0009	0	0.0049
Cognitive ability	Type 2 Diabetes	0.01	0.0039	0.0056	0.9995	0.0393	0.0022	0	0	0.0032
Cognitive ability	Type 2 Diabetes	0.1	0.0043	0.0062	0.9996	0.0381	0.0064	0	0	0.004
Cognitive ability	Type 2 Diabetes	1	0.0041	0.0056	0.9996	0.038	0.0077	0.0001	0	0.0039
BMI	Ulcerative colitis	0.01	0.0042	0.0058	0.9994	0.0394	-0.0255	0.0007	0	0.0061
BMI	Ulcerative colitis	0.1	0.0052	0.0067	0.9988	0.0373	-0.0327	0.0011	0	0.0058
BMI	Ulcerative colitis	1	0.0058	0.0079	0.9986	0.0398	-0.0352	0.0012	0	0.0076
Mean grade	Ulcerative colitis	0.01	0.0034	0.0049	0.9993	0.0325	0.0064	0	0	0.0028
Mean grade	Ulcerative colitis	0.1	0.0033	0.0045	0.9994	0.0324	-0.0119	0.0001	0	0.0033
Mean grade	Ulcerative colitis	1	0.0034	0.0047	0.9995	0.0333	-0.0167	0.0003	0	0.004
Cognitive ability	Ulcerative colitis	0.01	0.0045	0.0061	0.9997	0.0372	0.0008	0	0	0.0035
Cognitive ability	Ulcerative colitis	0.1	0.0047	0.0066	0.9996	0.038	-0.0047	0	0	0.004
Cognitive ability	Ulcerative colitis	1	0.0043	0.0062	0.9995	0.0379	-0.0081	0.0001	0	0.0039
BMI	Urinary albumin-to-creatinine ratio	0.01	0.005	0.0068	0.9989	0.0369	0.0781	0.0061	0.0009	0.0161
BMI	Urinary albumin-to-creatinine ratio	0.1	0.0049	0.0064	0.9989	0.0383	0.0746	0.0056	0.0008	0.0143
BMI	Urinary albumin-to-creatinine ratio	1	0.005	0.0069	0.9989	0.038	0.0743	0.0055	0.0007	0.0141
Mean grade	Urinary albumin-to-creatinine ratio	0.01	0.0034	0.0048	0.9994	0.0337	-0.027	0.0007	0	0.0053
Mean grade	Urinary albumin-to-creatinine ratio	0.1	0.0031	0.0043	0.9995	0.0328	-0.0258	0.0007	0	0.0047
Mean grade	Urinary albumin-to-creatinine ratio	1	0.0034	0.0048	0.9995	0.0332	-0.0258	0.0007	0	0.0048
Cognitive ability	Urinary albumin-to-creatinine ratio	0.01	0.0054	0.0068	0.9988	0.038	0.0082	0.0001	0	0.0042
Cognitive ability	Urinary albumin-to-creatinine ratio	0.1	0.0057	0.0071	0.9989	0.0376	0.0085	0.0001	0	0.0039
Cognitive ability	Urinary albumin-to-creatinine ratio	1	0.0056	0.0077	0.9989	0.038	0.0086	0.0001	0	0.0038
BMI	Urinary albumin-to-creatinine ratio (non-diabetes)	0.01	0.0043	0.0058	0.9993	0.0383	0.0557	0.0031	0.0001	0.0107
BMI	Urinary albumin-to-creatinine ratio (non-diabetes)	0.1	0.0042	0.0058	0.9993	0.0393	0.0536	0.0029	0.0001	0.0107
BMI	Urinary albumin-to-creatinine ratio (non-diabetes)	1	0.0044	0.0062	0.9993	0.0395	0.0532	0.0028	0	0.0099
Mean grade	Urinary albumin-to-creatinine ratio (non-diabetes)	0.01	0.0043	0.0059	0.999	0.0338	-0.0228	0.0005	0	0.0044
Mean grade	Urinary albumin-to-creatinine ratio (non-diabetes)	0.1	0.004	0.0056	0.9991	0.0334	-0.0231	0.0005	0	0.0046
Mean grade	Urinary albumin-to-creatinine ratio (non-diabetes)	1	0.0039	0.0056	0.9992	0.0317	-0.0231	0.0005	0	0.0048
Cognitive ability	Urinary albumin-to-creatinine ratio (non-diabetes)	0.01	0.0057	0.0073	0.9987	0.0386	0.0012	0	0	0.0038
Cognitive ability	Urinary albumin-to-creatinine ratio (non-diabetes)	0.1	0.0059	0.0081	0.9988	0.0391	0.0028	0	0	0.0036
Cognitive ability	Urinary albumin-to-creatinine ratio (non-diabetes)	1	0.0054	0.0073	0.9988	0.0385	0.003	0	0	0.0042
BMI	Verbal numerical reasoning	0.01	0.004	0.0056	0.9995	0.0396	-0.0157	0.0002	0	0.004
BMI	Verbal numerical reasoning	0.1	0.0033	0.0045	0.9995	0.0387	-0.0168	0.0003	0	0.0049
BMI	Verbal numerical reasoning	1	0.0037	0.0049	0.9995	0.0398	-0.0168	0.0003	0	0.0045
Mean grade	Verbal numerical reasoning	0.01	0.024	0.0159	0.989	0.0338	0.1671	0.0279	0.015	0.0434
Mean grade	Verbal numerical reasoning	0.1	0.0236	0.0159	0.9892	0.0354	0.1649	0.0272	0.0147	0.0433
Mean grade	Verbal numerical reasoning	1	0.0235	0.0155	0.9893	0.0353	0.1646	0.0271	0.0148	0.0445
Cognitive ability	Verbal numerical reasoning	0.01	0.0136	0.0133	0.9949	0.0384	0.0597	0.0036	0	0.0129
Cognitive ability	Verbal numerical reasoning	0.1	0.0135	0.0136	0.9949	0.0385	0.0561	0.0032	0.0001	0.0125
Cognitive ability	Verbal numerical reasoning	1	0.0137	0.0142	0.995	0.037	0.0556	0.0031	0.0001	0.011
BMI	Waist circumference	0.01	0.05	0.0249	0.976	0.038	0.1811	0.0328	0.0172	0.0524
BMI	Waist circumference	0.1	0.0407	0.0225	0.9807	0.0392	0.1724	0.0297	0.0156	0.048
BMI	Waist circumference	1	0.0353	0.0217	0.9834	0.0409	0.1621	0.0263	0.0128	0.0426
Mean grade	Waist circumference	0.01	0.0052	0.0065	0.9985	0.0332	-0.0495	0.0025	0.0001	0.0084
Mean grade	Waist circumference	0.1	0.0051	0.0066	0.9985	0.0335	-0.0548	0.003	0.0002	0.0096
Mean grade	Waist circumference	1	0.0052	0.0065	0.9984	0.0336	-0.0585	0.0034	0.0004	0.0094
Cognitive ability	Waist circumference	0.01	0.0048	0.0062	0.9996	0.0383	-0.0291	0.0008	0	0.0064
Cognitive ability	Waist circumference	0.1	0.005	0.0067	0.9995	0.0377	-0.0107	0.0001	0	0.0036
Cognitive ability	Waist circumference	1	0.0047	0.0066	0.9993	0.0386	-0.0108	0.0001	0	0.0041
BMI	Waist-to-hip ratio	0.01	0.0174	0.0153	0.9926	0.0406	0.1254	0.0157	0.0062	0.0295
BMI	Waist-to-hip ratio	0.1	0.0154	0.014	0.9938	0.0388	0.1185	0.014	0.0049	0.0295
BMI	Waist-to-hip ratio	1	0.0144	0.0132	0.9941	0.0396	0.1142	0.013	0.0047	0.0268
Mean grade	Waist-to-hip ratio	0.01	0.0055	0.0068	0.9983	0.0335	-0.0651	0.0042	0.0006	0.0112
Mean grade	Waist-to-hip ratio	0.1	0.0056	0.0067	0.9983	0.033	-0.0703	0.0049	0.0008	0.0127
Mean grade	Waist-to-hip ratio	1	0.0055	0.0071	0.9982	0.0339	-0.0709	0.005	0.001	0.0123
Cognitive ability	Waist-to-hip ratio	0.01	0.007	0.0096	0.9986	0.0385	0.016	0.0003	0	0.0045
Cognitive ability	Waist-to-hip ratio	0.1	0.0071	0.0093	0.9984	0.0382	0.0252	0.0006	0	0.0063
Cognitive ability	Waist-to-hip ratio	1	0.0072	0.0097	0.9984	0.0384	0.0243	0.0006	0	0.0055
BMI	Years of schooling (2013)	0.01	0.0049	0.007	0.9991	0.0388	-0.0427	0.0018	0	0.0094
BMI	Years of schooling (2013)	0.1	0.005	0.0068	0.9988	0.0382	-0.0437	0.0019	0	0.0083
BMI	Years of schooling (2013)	1	0.0052	0.0071	0.9988	0.0389	-0.0435	0.0019	0	0.0083
Mean grade	Years of schooling (2013)	0.01	0.053	0.0228	0.9741	0.0333	0.2099	0.0441	0.0275	0.0639
Mean grade	Years of schooling (2013)	0.1	0.0519	0.0216	0.9745	0.0359	0.2131	0.0454	0.0296	0.0642
Mean grade	Years of schooling (2013)	1	0.0513	0.0215	0.9748	0.0353	0.2126	0.0452	0.0288	0.0644
Cognitive ability	Years of schooling (2013)	0.01	0.0213	0.0181	0.9912	0.0379	0.1174	0.0138	0.0043	0.0288
Cognitive ability	Years of schooling (2013)	0.1	0.0227	0.0182	0.9902	0.0406	0.1068	0.0114	0.0034	0.0245
Cognitive ability	Years of schooling (2013)	1	0.0225	0.018	0.9903	0.0378	0.1048	0.011	0.003	0.0247
BMI	Years of schooling (2014)	0.01	0.0053	0.0072	0.9987	0.0391	-0.0343	0.0012	0	0.0069
BMI	Years of schooling (2014)	0.1	0.0064	0.0084	0.9983	0.0379	-0.0351	0.0012	0	0.0073
BMI	Years of schooling (2014)	1	0.0068	0.0089	0.9983	0.0384	-0.0351	0.0012	0	0.0077
Mean grade	Years of schooling (2014)	0.01	0.0603	0.0234	0.9703	0.0341	0.2218	0.0492	0.0323	0.0688
Mean grade	Years of schooling (2014)	0.1	0.0601	0.0227	0.9702	0.0359	0.2255	0.0509	0.0345	0.0718
Mean grade	Years of schooling (2014)	1	0.0598	0.0233	0.9705	0.0346	0.225	0.0506	0.0342	0.0709
Cognitive ability	Years of schooling (2014)	0.01	0.0276	0.0199	0.9877	0.0383	0.1322	0.0175	0.0069	0.0327
Cognitive ability	Years of schooling (2014)	0.1	0.0269	0.0194	0.9879	0.0394	0.1267	0.0161	0.0049	0.0319
Cognitive ability	Years of schooling (2014)	1	0.027	0.0198	0.9881	0.0389	0.125	0.0156	0.0049	0.0315
BMI	Years of schooling 2016	0.01	0.0068	0.0091	0.9981	0.039	-0.0241	0.0006	0	0.0051
BMI	Years of schooling 2016	0.1	0.0063	0.0083	0.9983	0.04	-0.0391	0.0015	0	0.0072
BMI	Years of schooling 2016	1	0.0052	0.0067	0.9985	0.0397	-0.0364	0.0013	0	0.0071
Mean grade	Years of schooling 2016	0.01	0.0131	0.0109	0.9944	0.0326	0.0835	0.007	0.0016	0.0161
Mean grade	Years of schooling 2016	0.1	0.0969	0.0274	0.9511	0.0336	0.3	0.09	0.0691	0.1132
Mean grade	Years of schooling 2016	1	0.1003	0.0281	0.9493	0.0338	0.3138	0.0985	0.0771	0.1229
Cognitive ability	Years of schooling 2016	0.01	0.01	0.0113	0.9968	0.0374	0.0688	0.0047	0.0004	0.0148
Cognitive ability	Years of schooling 2016	0.1	0.0409	0.0244	0.9809	0.0378	0.1801	0.0324	0.0173	0.0528
Cognitive ability	Years of schooling 2016	1	0.0423	0.0241	0.9802	0.0393	0.1906	0.0363	0.0186	0.0564
